# Supplementary material for: Microfluidic isoform sequencing shows widespread splicing coordination in the human transcriptome
Source: Genome Res. 2018 Feb;28(2):231–42. doi: 10.1101/gr.230516.117 (PMC5793787; doi:10.1101/gr.230516.117)
Supplement: Supplemental Material [file supp_gr.230516.117_Supplemental_Table_S2.zip]

Archive with 1 entries (1 files):
- Supplemental_Table_S2.tab
