# Supplementary material for: Microfluidic isoform sequencing shows widespread splicing coordination in the human transcriptome
Source: Genome Res. 2018 Feb;28(2):231–42. doi: 10.1101/gr.230516.117 (PMC5793787; doi:10.1101/gr.230516.117)
Supplement: Supplemental Material [file supp_gr.230516.117_Supplemental_Table_S2.zip › Supplemental_Table_S2.tab]

# column1 = exon 1 (chromosome_start_end_strand)
# column2 = exon 2 (chromosome_start_end_strand)
# column3 = number of linked reads including both exons
# column4 = number of linked reads including exon1 and skipping exon2
# column5 = number of linked reads skipping exon1 and including exon2
# column6 = number of linked reads skipping both exons
# column7 = uncorrected two-sided fisher p-value
# column8 = Benjamini-Yekutieli corrected p-value
# column9 = exon Type of exon1; CDS=there is a CDS line in Gencode 24 with exactly these boundaries; exon=there is an exon but not a CDS line in Gencode 24 with exactly these boundaries; novel=there is no exon or CDS line in Gencode 24 with exatly these boundaries
# column10 = exon Type of exon1; CDS=there is a CDS line in Gencode 24 with exactly these boundaries; exon=there is an exon but not a CDS line in Gencode 24 with exactly these boundaries; novel=there is no exon or CDS line in Gencode 24 with exatly these boundaries
# column11 = Gencode v24 geneid
# column12 = Gene name
chr1_156245535_156245661_-	chr1_156246681_156246756_-	858	61	254	45	2.642797e-05	0.004320875	CDS	exon	ENSG00000160781.15	PAQR6
chr1_154169305_154169383_-	chr1_154172029_154172104_-	11	191	244	1038	2.007501e-07	4.548687e-05	CDS	CDS	ENSG00000143549.19	TPM3
chr1_206599463_206599612_-	chr1_206605400_206605507_-	61	0	39	14	7.68955e-06	0.001393866	CDS	CDS	ENSG00000143486.15	EIF2D
chr1_206599733_206599836_-	chr1_206605400_206605507_-	76	1	19	13	1.697689e-07	3.888973e-05	CDS	CDS	ENSG00000143486.15	EIF2D
chr1_21601684_21601797_-	chr1_21603835_21603912_-	691	605	10	45	2.557549e-07	5.763687e-05	CDS	CDS	ENSG00000076864.19	RAP1GAP
chr1_94983519_94983633_-	chr1_95041493_95041612_-	7	0	19	67	6.94349e-05	0.01072166	novel	exon	ENSG00000172339.9	ALG14
chr1_154169305_154169383_-	chr1_154171413_154171488_-	208	8	1130	235	1.154635e-08	3.14631e-06	CDS	CDS	ENSG00000143549.19	TPM3
chr1_39459821_39459832_+	chr1_39465095_39465112_+	286	0	259	339	1.921389e-78	1.001321e-74	novel	CDS	ENSG00000127603.23	MACF1
chr1_43603611_43604189_+	chr1_43612768_43612800_+	8	64	42	5	1.738868e-18	1.00689e-15	CDS	CDS	ENSG00000142949.16	PTPRF
chr1_204962108_204962158_+	chr1_204997170_204997266_+	1	52	49	21	2.370929e-16	1.176759e-13	CDS	novel	ENSG00000163531.15	NFASC
chr1_66660513_66660524_+	chr1_66694439_66694504_+	3	100	9	12	3.382882e-06	0.0006384995	CDS	CDS	ENSG00000118473.21	SGIP1
chr1_66681869_66682369_+	chr1_66694439_66694504_+	5	235	23	28	1.53605e-15	7.115592e-13	CDS	CDS	ENSG00000118473.21	SGIP1
chr1_66667530_66667541_+	chr1_66681869_66682369_+	137	6	0	33	5.517641e-30	5.898436e-27	CDS	CDS	ENSG00000118473.21	SGIP1
chr1_204950557_204950574_+	chr1_204962108_204962158_+	1	149	120	53	8.953657e-45	1.866459e-41	CDS	CDS	ENSG00000163531.15	NFASC
chr1_43575910_43575927_+	chr1_43602071_43602097_+	21	1	10	26	2.917002e-07	6.468849e-05	exon	CDS	ENSG00000142949.16	PTPRF
chr1_66660513_66660524_+	chr1_66695434_66695493_+	77	28	2	19	5.186424e-08	1.271942e-05	CDS	CDS	ENSG00000118473.21	SGIP1
chr1_172093696_172093725_+	chr1_172323329_172323340_+	0	23	314	10	1.883937e-28	1.870102e-25	CDS	CDS	ENSG00000197959.13	DNM3
chr1_39427961_39428287_+	chr1_39465095_39465112_+	6	30	48	11	4.638802e-10	1.443275e-07	CDS	CDS	ENSG00000127603.23	MACF1
chr1_66681869_66682369_+	chr1_66695434_66695493_+	170	74	8	44	4.574564e-13	1.851657e-10	CDS	CDS	ENSG00000118473.21	SGIP1
chr1_204977681_204977725_+	chr1_204997170_204997266_+	81	20	0	76	1.683802e-31	2.127282e-28	CDS	novel	ENSG00000163531.15	NFASC
chr1_204950557_204950574_+	chr1_204984027_204984284_+	1	64	76	8	6.624527e-32	8.630838e-29	CDS	novel	ENSG00000163531.15	NFASC
chr1_43575910_43575927_+	chr1_43612768_43612800_+	15	0	8	15	3.343129e-05	0.005402334	exon	CDS	ENSG00000142949.16	PTPRF
chr1_204950557_204950574_+	chr1_204997170_204997266_+	34	6	0	48	1.410351e-18	8.399962e-16	CDS	novel	ENSG00000163531.15	NFASC
chr1_204984027_204984142_+	chr1_205002596_205002748_+	0	128	76	30	3.532772e-37	5.664875e-34	CDS	CDS	ENSG00000163531.15	NFASC
chr1_204985910_204986114_+	chr1_205001170_205001286_+	0	158	82	30	3.012041e-44	5.979842e-41	CDS	CDS	ENSG00000163531.15	NFASC
chr1_39436482_39436490_+	chr1_39465095_39465112_+	21	50	84	36	8.629051e-08	2.067578e-05	CDS	CDS	ENSG00000127603.23	MACF1
chr1_81952987_81953025_+	chr1_81986901_81987029_+	28	1	0	7	9.583501e-07	0.0001996896	CDS	CDS	ENSG00000117114.19	ADGRL2
chr1_204977681_204977725_+	chr1_204985910_204986114_+	7	134	116	2	3.939041e-62	1.492952e-58	CDS	CDS	ENSG00000163531.15	NFASC
chr1_204985910_204986114_+	chr1_204997170_204997266_+	1	158	123	26	1.837222e-58	6.383051e-55	CDS	novel	ENSG00000163531.15	NFASC
chr1_66667530_66667541_+	chr1_66694439_66694504_+	4	101	9	11	5.475722e-06	0.001005689	CDS	CDS	ENSG00000118473.21	SGIP1
chr1_204977681_204977725_+	chr1_205002596_205002748_+	42	25	0	76	5.750093e-19	3.632277e-16	CDS	CDS	ENSG00000163531.15	NFASC
chr1_11655328_11655699_+	chr1_11658533_11658628_+	87	33	333	402	3.756775e-08	9.668258e-06	exon	CDS	ENSG00000132879.13	FBXO44
chr1_66667530_66667541_+	chr1_66695434_66695493_+	78	29	2	18	1.486182e-07	3.423273e-05	CDS	CDS	ENSG00000118473.21	SGIP1
chr1_39427961_39428287_+	chr1_39459818_39459832_+	0	42	21	40	3.194568e-06	0.0006081575	CDS	CDS	ENSG00000127603.23	MACF1
chr1_204962108_204962158_+	chr1_204985910_204986114_+	77	6	26	96	4.224981e-26	3.747788e-23	CDS	CDS	ENSG00000163531.15	NFASC
chr1_7749771_7749791_+	chr1_7755638_7755668_+	293	183	119	131	0.0003810961	0.04949684	CDS	CDS	ENSG00000171735.18	CAMTA1
chr1_204962108_204962158_+	chr1_204977681_204977725_+	15	106	148	45	1.106264e-30	1.281163e-27	CDS	CDS	ENSG00000163531.15	NFASC
chr1_39436482_39436490_+	chr1_39459818_39459832_+	3	79	46	81	9.096786e-09	2.51165e-06	CDS	CDS	ENSG00000127603.23	MACF1
chr1_66660513_66660524_+	chr1_66681869_66682369_+	135	2	0	37	7.956851e-36	1.228643e-32	CDS	CDS	ENSG00000118473.21	SGIP1
chr1_204977681_204977725_+	chr1_205001170_205001286_+	46	25	0	76	2.992186e-20	2.012079e-17	CDS	CDS	ENSG00000163531.15	NFASC
chr1_204985910_204986114_+	chr1_205002596_205002748_+	0	158	76	30	6.405939e-42	1.161189e-38	CDS	CDS	ENSG00000163531.15	NFASC
chr1_204950557_204950574_+	chr1_204985910_204986114_+	0	64	61	8	1.756571e-29	1.830854e-26	CDS	CDS	ENSG00000163531.15	NFASC
chr1_43602071_43602097_+	chr1_43612768_43612800_+	46	1	2	39	2.106804e-21	1.514412e-18	CDS	CDS	ENSG00000142949.16	PTPRF
chr1_81942034_81942045_+	chr1_81952987_81953025_+	28	1	2	7	2.15322e-05	0.003576538	CDS	CDS	ENSG00000117114.19	ADGRL2
chr1_204984027_204984142_+	chr1_205001170_205001286_+	0	128	82	30	3.391322e-39	5.891228e-36	CDS	CDS	ENSG00000163531.15	NFASC
chr1_39427961_39428287_+	chr1_39459821_39459832_+	0	42	21	40	3.194568e-06	0.0006081575	CDS	novel	ENSG00000127603.23	MACF1
chr1_204950557_204950574_+	chr1_204977681_204977725_+	100	0	14	92	1.142614e-43	2.165333e-40	CDS	CDS	ENSG00000163531.15	NFASC
chr1_204984027_204984142_+	chr1_204997170_204997266_+	0	128	123	26	4.10344e-53	1.140525e-49	CDS	novel	ENSG00000163531.15	NFASC
chr1_204962108_204962158_+	chr1_204984027_204984284_+	99	6	26	96	2.115483e-31	2.594052e-28	CDS	novel	ENSG00000163531.15	NFASC
chr1_39436482_39436490_+	chr1_39459821_39459832_+	3	79	46	81	9.096786e-09	2.51165e-06	CDS	novel	ENSG00000127603.23	MACF1
chr10_60059698_60060006_-	chr10_60073872_60076454_-	60	107	179	85	1.27468e-10	4.151828e-08	CDS	CDS	ENSG00000151150.20	ANK3
chr10_15786561_15786648_-	chr10_15838228_15838279_-	260	41	17	13	0.0002014497	0.02753689	CDS	CDS	ENSG00000148481.13	FAM188A
chr10_60073872_60076454_-	chr10_60166591_60166653_-	16	128	53	41	7.233139e-14	3.077151e-11	CDS	CDS	ENSG00000151150.20	ANK3
chr10_95336521_95337294_-	chr10_95395001_95395075_-	1	14	87	55	4.258576e-05	0.006725251	CDS	CDS	ENSG00000095637.21	SORBS1
chr10_49737786_49737858_-	chr10_49749726_49749816_-	276	17	6	6	6.486173e-05	0.01005274	CDS	CDS	ENSG00000197444.9	OGDHL
chr10_95371326_95371427_-	chr10_95434622_95434717_-	1	64	56	31	7.940701e-18	4.414135e-15	CDS	CDS	ENSG00000095637.21	SORBS1
chr10_60073872_60076454_-	chr10_60137342_60137353_-	75	69	22	76	4.57069e-06	0.0008469295	CDS	CDS	ENSG00000151150.20	ANK3
chr10_60137342_60137353_-	chr10_60263126_60263149_-	40	51	23	97	0.000132415	0.01903651	CDS	novel	ENSG00000151150.20	ANK3
chr10_60059698_60060006_-	chr10_60166591_60166653_-	44	19	15	75	3.266463e-11	1.107186e-08	CDS	CDS	ENSG00000151150.20	ANK3
chr10_76914057_76914137_-	chr10_77025446_77025457_-	71	15	1	45	4.586601e-21	3.24106e-18	CDS	CDS	ENSG00000156113.20	KCNMA1
chr10_95422190_95422216_-	chr10_95434622_95434717_-	53	123	39	24	1.786094e-05	0.003027033	CDS	CDS	ENSG00000095637.21	SORBS1
chr10_60137342_60137353_-	chr10_60166591_60166653_-	4	216	131	193	5.338458e-30	5.857069e-27	CDS	CDS	ENSG00000151150.20	ANK3
chr10_60082150_60082176_-	chr10_60108188_60108286_-	55	108	28	183	2.829396e-06	0.00054866	CDS	CDS	ENSG00000151150.20	ANK3
chr10_73819532_73819645_-	chr10_73825279_73825347_-	409	322	321	492	1.150736e-10	3.777634e-08	CDS	CDS	ENSG00000148660.20	CAMK2G
chr10_95351209_95351376_-	chr10_95371326_95371427_-	134	175	0	43	2.653486e-10	8.380904e-08	CDS	CDS	ENSG00000095637.21	SORBS1
chr10_95336521_95337294_-	chr10_95351209_95351376_-	61	0	249	47	0.0001088555	0.01592405	CDS	CDS	ENSG00000095637.21	SORBS1
chr10_73825279_73825347_-	chr10_73839539_73839601_-	335	344	535	309	4.315381e-08	1.077335e-05	CDS	CDS	ENSG00000148660.20	CAMK2G
chr10_95371326_95371427_-	chr10_95422190_95422216_-	73	6	59	45	4.27464e-08	1.073593e-05	CDS	CDS	ENSG00000095637.21	SORBS1
chr10_103622470_103622553_-	chr10_103668608_103668652_-	2	52	67	4	9.00547e-28	8.343379e-25	CDS	CDS	ENSG00000107957.16	SH3PXD2A
chr10_95371984_95372049_-	chr10_95395001_95395075_-	10	40	115	99	1.52717e-05	0.00266402	CDS	CDS	ENSG00000095637.21	SORBS1
chr10_95371326_95371427_-	chr10_95394611_95394673_-	4	112	36	112	1.233754e-06	0.0002515619	CDS	CDS	ENSG00000095637.21	SORBS1
chr10_95395001_95395075_-	chr10_95434622_95434717_-	56	32	8	77	2.660505e-14	1.143511e-11	CDS	CDS	ENSG00000095637.21	SORBS1
chr10_60059698_60060006_-	chr10_60108188_60108286_-	4	75	37	68	5.656233e-07	0.000122185	CDS	CDS	ENSG00000151150.20	ANK3
chr10_60059698_60060006_-	chr10_60082150_60082176_-	16	115	85	90	6.017493e-12	2.162747e-09	CDS	CDS	ENSG00000151150.20	ANK3
chr10_73828089_73828121_-	chr10_73839539_73839601_-	626	354	252	316	1.116025e-13	4.699882e-11	CDS	CDS	ENSG00000148660.20	CAMK2G
chr10_95336521_95337294_-	chr10_95371326_95371427_-	30	1	52	155	4.708727e-15	2.088448e-12	CDS	CDS	ENSG00000095637.21	SORBS1
chr10_95371326_95371427_-	chr10_95395001_95395075_-	7	109	118	39	2.227316e-33	3.202078e-30	CDS	CDS	ENSG00000095637.21	SORBS1
chr10_73819532_73819645_-	chr10_73828089_73828121_-	373	274	545	203	2.59618e-09	7.464742e-07	CDS	CDS	ENSG00000148660.20	CAMK2G
chr10_15786561_15786648_-	chr10_15847864_15847943_-	264	33	17	12	0.0001039298	0.01536523	CDS	CDS	ENSG00000148481.13	FAM188A
chr10_95371326_95371427_-	chr10_95414494_95414862_-	1	88	18	104	0.0003859709	0.04997431	CDS	CDS	ENSG00000095637.21	SORBS1
chr10_60166591_60166653_-	chr10_60263126_60263149_-	0	61	75	126	6.336036e-11	2.113274e-08	CDS	novel	ENSG00000151150.20	ANK3
chr10_60082150_60082176_-	chr10_60166591_60166653_-	0	136	75	79	2.750216e-26	2.492625e-23	CDS	CDS	ENSG00000151150.20	ANK3
chr10_95371984_95372049_-	chr10_95434622_95434717_-	2	24	55	67	0.0002580015	0.03458676	CDS	CDS	ENSG00000095637.21	SORBS1
chr10_60108188_60108286_-	chr10_60166591_60166653_-	0	105	105	212	7.870944e-16	3.81572e-13	CDS	CDS	ENSG00000151150.20	ANK3
chr10_60082150_60082176_-	chr10_60137342_60137353_-	85	57	45	115	3.439114e-08	8.961376e-06	CDS	CDS	ENSG00000151150.20	ANK3
chr10_24494500_24494604_+	chr10_24536774_24536893_+	0	37	3	0	0.0001012146	0.01501706	CDS	CDS	ENSG00000120549.16	KIAA1217
chr11_86457366_86457759_-	chr11_86503195_86503295_-	9	45	2	168	5.792513e-05	0.009011151	exon	novel	ENSG00000151376.16	ME3
chr11_85960675_85960777_-	chr11_85990250_85990399_-	78	33	177	342	2.975062e-12	1.117432e-09	exon	CDS	ENSG00000073921.17	PICALM
chr11_85978070_85978093_-	chr11_85990250_85990399_-	134	305	105	75	2.252773e-10	7.280746e-08	CDS	CDS	ENSG00000073921.17	PICALM
chr11_47288968_47289027_+	chr11_47308980_47309042_+	261	1	168	22	3.584737e-08	9.28281e-06	CDS	CDS	ENSG00000110514.19	MADD
chr11_47292543_47292596_+	chr11_47308980_47309042_+	394	0	94	29	5.062202e-20	3.350017e-17	CDS	CDS	ENSG00000110514.19	MADD
chr11_113221296_113221325_+	chr11_113246368_113246370_+	116	420	459	346	4.960036e-39	8.271664e-36	CDS	CDS	ENSG00000149294.16	NCAM1
chr11_130123612_130123779_+	chr11_130137256_130137291_+	2154	328	298	170	2.057305e-29	2.092006e-26	CDS	CDS	ENSG00000084234.16	APLP2
chr11_47308980_47309042_+	chr11_47326544_47326552_+	142	439	0	47	5.2713e-06	0.0009724277	CDS	CDS	ENSG00000110514.19	MADD
chr11_118641614_118641784_+	chr11_118655860_118655892_+	80	43	34	82	3.928818e-08	1.004899e-05	novel	CDS	ENSG00000019144.16	PHLDB1
chr11_70333022_70333096_+	chr11_70365373_70365435_+	36	0	5	37	3.584916e-17	1.941048e-14	CDS	exon	ENSG00000131626.15	PPFIA1
chr11_70350994_70351023_+	chr11_70365373_70365435_+	81	24	0	54	6.698133e-24	5.585111e-21	exon	exon	ENSG00000131626.15	PPFIA1
chr11_70333022_70333096_+	chr11_70365941_70365967_+	30	2	5	37	2.883292e-13	1.178519e-10	CDS	exon	ENSG00000131626.15	PPFIA1
chr11_70350994_70351023_+	chr11_70365941_70365967_+	65	29	0	54	3.783655e-19	2.426869e-16	exon	exon	ENSG00000131626.15	PPFIA1
chr11_47292543_47292596_+	chr11_47326738_47326807_+	103	219	59	55	0.0002833818	0.03774642	CDS	CDS	ENSG00000110514.19	MADD
chr11_47308980_47309042_+	chr11_47326738_47326807_+	187	399	47	1	6.010435e-21	4.176406e-18	CDS	CDS	ENSG00000110514.19	MADD
chr11_118642254_118642394_+	chr11_118655860_118655892_+	141	129	6	34	6.316366e-06	0.001149952	CDS	CDS	ENSG00000019144.16	PHLDB1
chr11_70333022_70333096_+	chr11_70350994_70351023_+	39	0	19	36	4.02017e-12	1.483249e-09	CDS	exon	ENSG00000131626.15	PPFIA1
chr11_118639861_118640004_+	chr11_118655860_118655892_+	1	27	55	67	1.670819e-05	0.002854879	novel	CDS	ENSG00000019144.16	PHLDB1
chr12_122276439_122276444_-	chr12_122351111_122351143_-	0	20	7	5	0.0002353042	0.03174821	novel	CDS	ENSG00000130779.19	CLIP1
chr12_81283010_81283039_-	chr12_81312160_81312168_-	16	261	12	41	0.0003635872	0.04751885	CDS	CDS	ENSG00000139220.16	PPFIA2
chr12_122276439_122276444_-	chr12_122336632_122336748_-	16	36	21	6	0.0001066818	0.01566103	novel	CDS	ENSG00000130779.19	CLIP1
chr12_22458484_22458585_-	chr12_22519115_22519239_-	124	8	18	10	9.848484e-05	0.01482305	CDS	CDS	ENSG00000111731.12	C2CD5
chr12_22459492_22459542_-	chr12_22517986_22518137_-	12	105	14	22	0.0002098637	0.02859328	CDS	CDS	ENSG00000111731.12	C2CD5
chr12_109945260_109945349_-	chr12_109967314_109967319_-	20	35	53	2	5.931233e-12	2.150281e-09	CDS	CDS	ENSG00000139436.20	GIT2
chr12_22458484_22458585_-	chr12_22517986_22518137_-	14	116	13	17	0.0001046916	0.01542316	CDS	CDS	ENSG00000111731.12	C2CD5
chr12_27655143_27655235_+	chr12_27658816_27658848_+	12	26	27	9	0.0002179384	0.02959671	CDS	CDS	ENSG00000110841.13	PPFIBP1
chr12_1112215_1112298_+	chr12_1410389_1410453_+	0	8	41	5	1.236946e-06	0.0002515619	CDS	exon	ENSG00000082805.19	ERC1
chr12_1204501_1204512_+	chr12_1263034_1263165_+	59	81	34	3	1.921855e-08	5.103511e-06	CDS	CDS	ENSG00000082805.19	ERC1
chr12_32705825_32705863_+	chr12_32737865_32737942_+	199	14	69	43	4.803331e-12	1.756652e-09	CDS	CDS	ENSG00000087470.17	DNM1L
chr12_1263034_1263165_+	chr12_1410389_1410453_+	37	28	62	1	3.594786e-09	1.01265e-06	CDS	exon	ENSG00000082805.19	ERC1
chr12_880721_880999_+	chr12_904453_904494_+	10	9	1	37	1.943505e-05	0.003267247	CDS	CDS	ENSG00000060237.16	WNK1
chr12_880721_880999_+	chr12_901561_901632_+	10	14	1	37	0.0001515409	0.02141686	CDS	CDS	ENSG00000060237.16	WNK1
chr12_1204501_1204512_+	chr12_1410389_1410453_+	81	5	0	16	1.07285e-14	4.708291e-12	CDS	exon	ENSG00000082805.19	ERC1
chr12_1112215_1112298_+	chr12_1204501_1204512_+	0	10	78	7	1.924604e-09	5.572204e-07	CDS	CDS	ENSG00000082805.19	ERC1
chr12_871265_871348_+	chr12_880721_880999_+	142	188	87	335	4.267339e-11	1.434774e-08	CDS	CDS	ENSG00000060237.16	WNK1
chr12_19314814_19314894_+	chr12_19346994_19347182_+	60	18	6	15	0.0001206531	0.01750929	CDS	CDS	ENSG00000052126.14	PLEKHA5
chr12_871265_871348_+	chr12_879573_880031_+	60	274	34	392	5.342892e-05	0.008374191	CDS	CDS	ENSG00000060237.16	WNK1
chr12_110619836_110619956_+	chr12_110634670_110634779_+	49	23	3	17	2.688029e-05	0.004377659	CDS	CDS	ENSG00000204852.15	TCTN1
chr13_21381901_21381945_-	chr13_21421061_21421164_-	113	13	27	20	6.156067e-06	0.001125684	exon	CDS	ENSG00000180776.15	ZDHHC20
chr13_98809123_98809128_-	chr13_98845329_98845372_-	1	100	34	34	1.399592e-15	6.556313e-13	CDS	CDS	ENSG00000088387.17	DOCK9
chr13_98796206_98796213_-	chr13_98809123_98809128_-	165	3	5	146	1.986548e-80	1.183175e-76	exon	CDS	ENSG00000088387.17	DOCK9
chr13_98796206_98796213_-	chr13_98845329_98845372_-	1	80	30	31	1.026317e-12	4.036676e-10	exon	CDS	ENSG00000088387.17	DOCK9
chr13_21378661_21378738_-	chr13_21381901_21381945_-	7	22	172	52	3.977917e-08	1.011253e-05	exon	exon	ENSG00000180776.15	ZDHHC20
chr13_98808640_98808675_-	chr13_98845329_98845372_-	14	129	22	8	2.728181e-12	1.043505e-09	CDS	CDS	ENSG00000088387.17	DOCK9
chr13_98796206_98796213_-	chr13_98808640_98808675_-	177	2	94	62	7.007302e-22	5.21688e-19	exon	CDS	ENSG00000088387.17	DOCK9
chr13_97356796_97356849_+	chr13_97366459_97366553_+	151	128	341	506	6.980389e-05	0.01073887	CDS	CDS	ENSG00000139793.18	MBNL2
chr14_50730923_50730983_-	chr14_50756492_50758630_-	0	28	9	0	8.038351e-09	2.249204e-06	CDS	CDS	ENSG00000100503.23	NIN
chr14_66924194_66924292_+	chr14_66985682_66985738_+	3	70	158	137	1.299928e-16	6.60927e-14	CDS	CDS	ENSG00000171723.15	GPHN
chr14_66924194_66924292_+	chr14_66996177_66996218_+	0	70	36	229	0.0002807707	0.03751848	CDS	CDS	ENSG00000171723.15	GPHN
chr15_59668103_59668138_-	chr15_59678748_59678834_-	0	55	11	26	1.590617e-05	0.002744399	CDS	exon	ENSG00000140299.11	BNIP2
chr15_73274692_73274724_+	chr15_73293390_73293548_+	26	31	80	4	1.532143e-11	5.279125e-09	CDS	CDS	ENSG00000067141.16	NEO1
chr15_43134257_43134368_+	chr15_43138574_43138619_+	78	31	7	23	3.399895e-06	0.0006384995	CDS	CDS	ENSG00000137842.6	TMEM62
chr15_43134257_43134368_+	chr15_43146493_43146634_+	96	12	16	13	0.0001339797	0.01912952	CDS	CDS	ENSG00000137842.6	TMEM62
chr15_63044027_63044152_+	chr15_63061198_63061273_+	44	127	5	81	7.807757e-05	0.01192372	CDS	CDS	ENSG00000140416.19	TPM1
chr16_11700452_11700564_-	chr16_11730645_11730774_-	106	25	34	37	2.38296e-06	0.0004686287	CDS	CDS	ENSG00000153066.12	TXNDC11
chr17_50975863_50975901_-	chr17_51009131_51009142_-	37	163	29	18	1.423899e-08	3.854841e-06	CDS	CDS	ENSG00000008294.20	SPAG9
chr17_18340732_18340813_-	chr17_18348325_18348440_-	98	13	2	6	0.0001777734	0.02470549	CDS	CDS	ENSG00000176974.17	SHMT1
chr17_8530623_8530685_-	chr17_8576643_8576672_-	79	1	63	18	2.936464e-05	0.004763648	CDS	CDS	ENSG00000133026.12	MYH10
chr17_76086854_76086892_-	chr17_76091143_76091235_-	208	13	51	60	1.027436e-22	8.082154e-20	CDS	CDS	ENSG00000182473.21	EXOC7
chr17_45971859_45971945_+	chr17_45989878_45990075_+	3	1286	25	872	1.311673e-07	3.089587e-05	CDS	CDS	ENSG00000186868.15	MAPT
chr18_5398021_5398143_-	chr18_5407701_5407736_-	1008	84	26	236	1.06672e-157	8.894644e-154	CDS	CDS	ENSG00000082397.16	EPB41L3
chr18_5398021_5398143_-	chr18_5415818_5416378_-	222	770	3	193	1.120748e-15	5.309743e-13	CDS	CDS	ENSG00000082397.16	EPB41L3
chr18_50273334_50273471_-	chr18_50274977_50275045_-	277	43	54	29	1.933612e-05	0.003263777	CDS	CDS	ENSG00000141644.17	MBD1
chr18_5395067_5395147_-	chr18_5398021_5398143_-	1157	253	82	40	0.0001688432	0.02366694	CDS	CDS	ENSG00000082397.16	EPB41L3
chr18_5407701_5407736_-	chr18_5415818_5416378_-	266	915	3	258	1.08615e-21	7.944435e-19	CDS	CDS	ENSG00000082397.16	EPB41L3
chr18_50273334_50273471_-	chr18_50274186_50274353_-	260	75	40	41	1.552059e-06	0.0003141153	CDS	CDS	ENSG00000141644.17	MBD1
chr18_8122242_8122316_+	chr18_8248150_8248176_+	96	8	65	34	3.557194e-06	0.0006650446	CDS	CDS	ENSG00000173482.16	PTPRM
chr18_8122242_8122316_+	chr18_8252488_8252499_+	87	12	58	38	1.439112e-05	0.002520958	CDS	CDS	ENSG00000173482.16	PTPRM
chr18_34825267_34825275_+	chr18_34829400_34829489_+	0	330	219	702	3.296409e-33	4.581081e-30	CDS	CDS	ENSG00000134769.21	DTNA
chr19_38711276_38711361_+	chr19_38728316_38728381_+	45	58	1	33	2.173509e-06	0.0004294644	CDS	CDS	ENSG00000130402.11	ACTN4
chr19_38711276_38711361_+	chr19_38727946_38728026_+	105	42	67	1	2.813552e-07	6.2728e-05	CDS	CDS	ENSG00000130402.11	ACTN4
chr19_38710257_38710342_+	chr19_38728316_38728381_+	1	33	37	56	1.727326e-05	0.002939383	CDS	CDS	ENSG00000130402.11	ACTN4
chr19_38710257_38710342_+	chr19_38727946_38728026_+	68	1	100	35	2.958815e-06	0.0005684682	CDS	CDS	ENSG00000130402.11	ACTN4
chr2_127057473_127057601_-	chr2_127068163_127068255_-	734	168	72	1022	7.961232e-283	8.297903e-279	CDS	CDS	ENSG00000136717.14	BIN1
chr2_25387289_25387378_-	chr2_25419515_25419535_-	186	90	131	15	1.476992e-07	3.423273e-05	CDS	CDS	ENSG00000138101.18	DTNB
chr2_127051154_127051243_-	chr2_127068163_127068255_-	790	1087	6	141	1.112523e-24	9.663083e-22	CDS	CDS	ENSG00000136717.14	BIN1
chr2_121418622_121418729_-	chr2_121445449_121445496_-	3	96	18	77	0.0003548741	0.04667272	CDS	CDS	ENSG00000074054.17	CLASP1
chr2_25387289_25387378_-	chr2_25455405_25455494_-	42	166	4	116	9.756545e-06	0.001723583	CDS	CDS	ENSG00000138101.18	DTNB
chr2_121427404_121427430_-	chr2_121445449_121445496_-	4	163	21	15	2.632899e-15	1.180319e-12	CDS	CDS	ENSG00000074054.17	CLASP1
chr2_127053905_127054012_-	chr2_127068163_127068255_-	750	7	64	1175	0	0	CDS	CDS	ENSG00000136717.14	BIN1
chr2_127052255_127052362_-	chr2_127068163_127068255_-	734	153	69	1036	1.448231e-295	2.012633e-291	CDS	CDS	ENSG00000136717.14	BIN1
chr2_121427404_121427430_-	chr2_121444939_121444962_-	78	92	1	34	1.944446e-07	4.429889e-05	CDS	CDS	ENSG00000074054.17	CLASP1
chr2_25419515_25419535_-	chr2_25455405_25455494_-	16	268	32	54	3.936583e-12	1.465377e-09	CDS	CDS	ENSG00000138101.18	DTNB
chr2_224784737_224784742_-	chr2_224792974_224793072_-	1	86	25	3	6.49548e-21	4.439453e-18	CDS	CDS	ENSG00000135905.18	DOCK10
chr2_224768872_224768947_-	chr2_224792974_224793072_-	11	72	8	3	7.773532e-05	0.0119151	novel	CDS	ENSG00000135905.18	DOCK10
chr2_121418622_121418729_-	chr2_121427404_121427430_-	99	1	71	33	2.805008e-10	8.792867e-08	CDS	CDS	ENSG00000074054.17	CLASP1
chr2_127053422_127053445_-	chr2_127068163_127068255_-	721	4	62	1175	0	0	CDS	CDS	ENSG00000136717.14	BIN1
chr2_101860825_101860986_+	chr2_101871494_101871685_+	53	40	115	262	3.397194e-06	0.0006384995	CDS	CDS	ENSG00000071054.16	MAP4K4
chr2_62858406_62858510_+	chr2_62987931_62988038_+	105	0	2	22	7.648928e-23	6.132609e-20	CDS	CDS	ENSG00000115504.14	EHBP1
chr2_203382189_203382206_+	chr2_203396785_203396967_+	301	0	10	98	1.310355e-83	9.105125e-80	CDS	CDS	ENSG00000138443.15	ABI2
chr2_101863821_101864051_+	chr2_101868029_101868037_+	359	12	154	24	2.211551e-05	0.003658849	CDS	CDS	ENSG00000071054.16	MAP4K4
chr2_203394700_203394846_+	chr2_203396785_203396967_+	167	95	209	25	1.556169e-11	5.31796e-09	CDS	CDS	ENSG00000138443.15	ABI2
chr2_11776086_11776193_+	chr2_11791708_11791785_+	1	31	46	68	2.331023e-05	0.00382614	CDS	CDS	ENSG00000134324.11	LPIN1
chr2_171706547_171706564_+	chr2_171712767_171712826_+	43	0	105	202	1.404459e-18	8.399962e-16	CDS	CDS	ENSG00000077380.15	DYNC1I2
chr2_227531091_227531210_+	chr2_227550059_227550106_+	31	165	89	17	3.667278e-32	4.932081e-29	CDS	CDS	ENSG00000173744.17	AGFG1
chr2_203382189_203382206_+	chr2_203394700_203394846_+	139	196	104	34	1.309707e-11	4.627434e-09	CDS	CDS	ENSG00000138443.15	ABI2
chr20_5586194_5586269_-	chr20_5604364_5604440_-	85	0	30	12	5.142897e-07	0.0001122593	CDS	exon	ENSG00000125772.12	GPCPD1
chr20_36209488_36209898_+	chr20_36219761_36219844_+	846	106	190	2	4.904074e-07	0.0001076097	CDS	CDS	ENSG00000088367.20	EPB41L1
chr20_63875816_63875875_+	chr20_63886016_63886042_+	21	48	288	157	1.203669e-07	2.851296e-05	CDS	CDS	ENSG00000101150.17	TPD52L2
chr20_36173764_36173954_+	chr20_36195329_36195364_+	428	10	104	21	2.679443e-08	7.070263e-06	exon	CDS	ENSG00000088367.20	EPB41L1
chr20_36209488_36209898_+	chr20_36218876_36218962_+	1146	108	224	2	2.807101e-06	0.0005468803	CDS	CDS	ENSG00000088367.20	EPB41L1
chr20_63875816_63875875_+	chr20_63887564_63887605_+	26	43	357	86	1.433322e-12	5.584806e-10	CDS	CDS	ENSG00000101150.17	TPD52L2
chr20_30391197_30391308_+	chr20_30404268_30405000_+	68	1	0	26	1.803808e-22	1.367338e-19	exon	novel	ENSG00000149531.15	FRG1BP
chr3_47853163_47853352_-	chr3_47875685_47875900_-	911	219	27	85	1.048337e-33	1.560958e-30	CDS	CDS	ENSG00000047849.21	MAP4
chr3_33574473_33574496_-	chr3_33588705_33588731_-	41	314	4	235	2.104287e-06	0.0004197655	CDS	CDS	ENSG00000163539.16	CLASP2
chr3_155483349_155483376_-	chr3_155486147_155486206_-	40	0	0	6	1.067598e-07	2.543419e-05	exon	CDS	ENSG00000114805.16	PLCH1
chr3_62493645_62493665_-	chr3_62513638_62513706_-	25	176	171	256	4.942889e-13	1.977513e-10	CDS	CDS	ENSG00000163618.17	CADPS
chr3_195295196_195295300_-	chr3_195325444_195325455_-	33	1	0	25	8.58539e-16	4.114233e-13	CDS	CDS	ENSG00000114331.13	ACAP2
chr3_62481723_62481869_-	chr3_62493645_62493665_-	148	227	26	139	2.737754e-08	7.178694e-06	CDS	CDS	ENSG00000163618.17	CADPS
chr3_197691074_197691148_-	chr3_197699187_197699231_-	9	12	61	9	9.588726e-05	0.01448438	CDS	CDS	ENSG00000145016.13	RUBCN
chr3_33574473_33574496_-	chr3_33592213_33592239_-	61	295	8	231	7.348206e-08	1.781152e-05	CDS	CDS	ENSG00000163539.16	CLASP2
chr3_62493645_62493665_-	chr3_62512751_62512768_-	201	5	373	55	8.13322e-06	0.00146158	CDS	CDS	ENSG00000163618.17	CADPS
chr3_47853163_47853352_-	chr3_47869214_47869327_-	819	886	47	139	1.599484e-09	4.696124e-07	CDS	CDS	ENSG00000047849.21	MAP4
chr3_197068502_197068537_-	chr3_197076586_197076685_-	24	262	106	296	9.445383e-10	2.874399e-07	CDS	CDS	ENSG00000075711.20	DLG1
chr3_47853163_47853352_-	chr3_47867246_47867338_-	1117	607	172	23	1.708955e-12	6.597127e-10	CDS	CDS	ENSG00000047849.21	MAP4
chr3_78647629_78647655_-	chr3_78693348_78693356_-	9	21	13	1	0.0001959537	0.02687373	CDS	CDS	ENSG00000169855.19	ROBO1
chr3_47869214_47869327_-	chr3_47875685_47875900_-	545	125	534	236	1.481443e-07	3.423273e-05	CDS	CDS	ENSG00000047849.21	MAP4
chr3_47867246_47867338_-	chr3_47875685_47875900_-	631	272	393	82	1.343177e-07	3.146018e-05	CDS	CDS	ENSG00000047849.21	MAP4
chr3_195312947_195312967_-	chr3_195325444_195325455_-	0	15	43	28	1.391227e-05	0.002447359	CDS	CDS	ENSG00000114331.13	ACAP2
chr3_62481723_62481869_-	chr3_62512751_62512768_-	340	20	129	34	5.39947e-07	0.000117246	CDS	CDS	ENSG00000163618.17	CADPS
chr3_62481723_62481869_-	chr3_62513638_62513706_-	94	267	71	93	0.0001104342	0.01609851	CDS	CDS	ENSG00000163618.17	CADPS
chr3_342984_343031_+	chr3_398227_398385_+	13	9	63	1	9.173254e-06	0.001627435	CDS	CDS	ENSG00000134121.9	CHL1
chr3_57907884_57908006_+	chr3_57925845_57925934_+	67	63	33	0	9.670674e-09	2.652536e-06	CDS	exon	ENSG00000163681.14	SLMAP
chr3_141902136_141902227_+	chr3_141916376_141916440_+	26	320	8	440	0.0001233086	0.01778868	exon	exon	ENSG00000069849.10	ATP1B3
chr3_39499467_39499532_+	chr3_39502535_39502876_+	87	92	118	373	2.802219e-09	7.947541e-07	exon	exon	ENSG00000168314.17	MOBP
chr3_141902136_141902227_+	chr3_141916555_141916574_+	56	292	23	427	3.104646e-07	6.848545e-05	exon	exon	ENSG00000069849.10	ATP1B3
chr3_15241453_15241588_+	chr3_15245526_15245671_+	94	13	19	51	1.110893e-16	5.717882e-14	CDS	CDS	ENSG00000131375.9	CAPN7
chr4_113502936_113502977_-	chr4_113548657_113548729_-	305	174	34	1	8.533127e-06	0.001520339	CDS	CDS	ENSG00000145349.16	CAMK2D
chr4_42569161_42569205_-	chr4_42594289_42594362_-	17	81	48	11	1.874924e-15	8.496574e-13	CDS	CDS	ENSG00000124406.16	ATP8A1
chr4_896460_896549_-	chr4_912735_912794_-	150	11	23	11	0.0001763793	0.02459373	CDS	CDS	ENSG00000178950.16	GAK
chr4_42569161_42569205_-	chr4_42590811_42590884_-	91	20	10	48	1.666346e-16	8.370186e-14	CDS	CDS	ENSG00000124406.16	ATP8A1
chr4_113502936_113502977_-	chr4_113547644_113547716_-	186	284	2	28	0.000133002	0.01905519	CDS	CDS	ENSG00000145349.16	CAMK2D
chr4_896460_896549_-	chr4_913607_913668_-	147	10	23	10	0.000365978	0.04768185	CDS	CDS	ENSG00000178950.16	GAK
chr4_896460_896549_-	chr4_911673_911787_-	182	11	26	11	8.869455e-05	0.01349567	CDS	CDS	ENSG00000178950.16	GAK
chr4_105437950_105438036_-	chr4_105453598_105453642_-	228	14	47	14	0.0001865291	0.02566564	CDS	CDS	ENSG00000138777.19	PPA2
chr4_113331972_113332070_+	chr4_113353045_113353726_+	149	110	15	131	1.596355e-22	1.232491e-19	CDS	novel	ENSG00000145362.17	ANK2
chr4_113237599_113237622_+	chr4_113331972_113332070_+	128	31	0	20	4.980359e-13	1.977513e-10	CDS	CDS	ENSG00000145362.17	ANK2
chr4_113313684_113313695_+	chr4_113372533_113372625_+	39	34	12	101	2.642931e-10	8.380904e-08	CDS	CDS	ENSG00000145362.17	ANK2
chr4_2909339_2909431_+	chr4_2926642_2926675_+	125	89	574	854	8.316395e-07	0.0001742329	CDS	exon	ENSG00000087274.16	ADD1
chr4_113278460_113278558_+	chr4_113313684_113313695_+	166	121	1	38	2.890232e-12	1.095439e-09	CDS	CDS	ENSG00000145362.17	ANK2
chr4_113237599_113237622_+	chr4_113313684_113313695_+	90	62	0	21	4.452148e-08	1.104863e-05	CDS	CDS	ENSG00000145362.17	ANK2
chr4_113313684_113313695_+	chr4_113353045_113353726_+	86	64	44	124	1.791039e-08	4.786616e-06	CDS	novel	ENSG00000145362.17	ANK2
chr4_113331972_113332070_+	chr4_113374764_113374946_+	4	85	29	79	1.622673e-05	0.002784023	CDS	CDS	ENSG00000145362.17	ANK2
chr4_113358979_113359299_+	chr4_113372533_113372625_+	225	388	111	359	4.541225e-06	0.0008452264	novel	CDS	ENSG00000145362.17	ANK2
chr4_113237599_113237622_+	chr4_113353045_113353726_+	66	64	0	22	1.808846e-06	0.0003625653	CDS	novel	ENSG00000145362.17	ANK2
chr4_113372533_113372625_+	chr4_113374764_113374946_+	34	565	153	1021	7.70259e-07	0.0001630116	CDS	CDS	ENSG00000145362.17	ANK2
chr4_113278460_113278558_+	chr4_113374764_113374946_+	11	105	12	19	0.0002930136	0.03890507	CDS	CDS	ENSG00000145362.17	ANK2
chr4_113358979_113359299_+	chr4_113374764_113374946_+	25	491	72	335	2.599638e-10	8.337149e-08	novel	CDS	ENSG00000145362.17	ANK2
chr4_113278460_113278558_+	chr4_113331972_113332070_+	210	69	1	32	1.103806e-16	5.717882e-14	CDS	CDS	ENSG00000145362.17	ANK2
chr4_113278460_113278558_+	chr4_113323759_113323794_+	38	224	25	16	9.830682e-10	2.969974e-07	CDS	CDS	ENSG00000145362.17	ANK2
chr4_113313684_113313695_+	chr4_113374764_113374946_+	3	60	30	74	9.443407e-05	0.01431674	CDS	CDS	ENSG00000145362.17	ANK2
chr4_61912719_61912757_+	chr4_62068166_62068217_+	35	32	1	25	8.388849e-06	0.001501048	CDS	CDS	ENSG00000150471.15	ADGRL3
chr4_113278460_113278558_+	chr4_113372533_113372625_+	48	78	0	34	1.148447e-06	0.0002358647	CDS	CDS	ENSG00000145362.17	ANK2
chr4_62028855_62028881_+	chr4_62068166_62068217_+	64	34	11	79	2.497567e-14	1.084661e-11	CDS	CDS	ENSG00000150471.15	ADGRL3
chr4_55866872_55866892_+	chr4_55872755_55872808_+	12	103	30	16	6.703605e-12	2.38875e-09	novel	novel	ENSG00000090989.17	EXOC1
chr4_113331972_113332070_+	chr4_113372533_113372625_+	45	63	8	105	7.509894e-10	2.3022e-07	CDS	CDS	ENSG00000145362.17	ANK2
chr4_113313684_113313695_+	chr4_113331972_113332070_+	189	34	95	117	8.546454e-19	5.318133e-16	CDS	CDS	ENSG00000145362.17	ANK2
chr4_113323759_113323794_+	chr4_113331972_113332070_+	40	52	277	135	4.059276e-05	0.006459448	CDS	CDS	ENSG00000145362.17	ANK2
chr4_113278460_113278558_+	chr4_113353045_113353726_+	106	111	1	38	2.641886e-09	7.544132e-07	CDS	novel	ENSG00000145362.17	ANK2
chr5_178212973_178213103_-	chr5_178224448_178224564_-	29	7	8	16	0.0003633517	0.04751885	CDS	CDS	ENSG00000175309.14	PHYKPL
chr5_178212973_178213103_-	chr5_178215276_178215430_-	61	3	21	15	8.063819e-06	0.001455382	CDS	CDS	ENSG00000175309.14	PHYKPL
chr5_178212973_178213103_-	chr5_178225355_178225429_-	29	3	9	15	3.453458e-05	0.005537694	CDS	CDS	ENSG00000175309.14	PHYKPL
chr5_178212973_178213103_-	chr5_178222355_178222580_-	45	3	16	14	4.300236e-05	0.006765416	CDS	CDS	ENSG00000175309.14	PHYKPL
chr5_178212973_178213103_-	chr5_178224642_178224729_-	29	3	8	15	2.101791e-05	0.003505078	CDS	CDS	ENSG00000175309.14	PHYKPL
chr5_149239248_149239277_+	chr5_149240676_149240774_+	121	30	0	30	7.442779e-18	4.193257e-15	CDS	CDS	ENSG00000173210.19	ABLIM3
chr5_96726794_96726859_+	chr5_96729153_96729209_+	54	28	45	113	4.238396e-08	1.070941e-05	CDS	CDS	ENSG00000153113.23	CAST
chr5_149237448_149237603_+	chr5_149242491_149242538_+	136	1	20	8	2.162903e-06	0.0004294038	CDS	CDS	ENSG00000173210.19	ABLIM3
chr5_149237448_149237603_+	chr5_149240676_149240774_+	126	31	0	28	4.798681e-17	2.564929e-14	CDS	CDS	ENSG00000173210.19	ABLIM3
chr5_149239248_149239277_+	chr5_149242491_149242538_+	132	0	21	9	8.4708e-08	2.041392e-05	CDS	CDS	ENSG00000173210.19	ABLIM3
chr6_128001196_128001207_-	chr6_128006026_128006055_-	53	94	2	95	1.332635e-11	4.668874e-09	CDS	CDS	ENSG00000152894.14	PTPRK
chr6_128003197_128003232_-	chr6_128008046_128008087_-	29	142	0	92	1.804651e-06	0.0003625653	CDS	exon	ENSG00000152894.14	PTPRK
chr6_152130720_152130778_-	chr6_152145487_152145555_-	42	108	34	312	1.114691e-06	0.0002300653	CDS	CDS	ENSG00000131018.22	SYNE1
chr6_128003197_128003232_-	chr6_128006026_128006055_-	58	113	0	92	2.632215e-13	1.086546e-10	CDS	CDS	ENSG00000152894.14	PTPRK
chr6_75898373_75898411_+	chr6_75911672_75911698_+	65	3	82	50	5.975226e-08	1.456821e-05	CDS	CDS	ENSG00000196586.13	MYO6
chr6_75895231_75895260_+	chr6_75911672_75911698_+	38	3	85	49	0.0001691649	0.02366694	CDS	CDS	ENSG00000196586.13	MYO6
chr6_46664774_46664886_+	chr6_46671126_46671228_+	600	53	16	10	3.798926e-05	0.006068319	CDS	CDS	ENSG00000153291.15	SLC25A27
chr7_108168277_108168402_-	chr7_108237752_108237769_-	21	0	85	64	4.172819e-05	0.006614879	CDS	CDS	ENSG00000091129.19	NRCAM
chr7_108191254_108191283_-	chr7_108237752_108237769_-	139	0	0	60	2.029075e-52	5.287206e-49	CDS	CDS	ENSG00000091129.19	NRCAM
chr7_122393196_122393315_-	chr7_122436360_122436380_-	620	60	212	56	9.627275e-07	0.0001996896	CDS	CDS	ENSG00000081803.15	CADPS2
chr7_108166921_108167073_-	chr7_108191254_108191283_-	64	0	239	132	1.447228e-11	5.028099e-09	CDS	CDS	ENSG00000091129.19	NRCAM
chr7_65970282_65970366_-	chr7_65979727_65979911_-	91	14	3	28	1.749292e-15	8.01436e-13	CDS	CDS	ENSG00000169919.16	GUSB
chr7_108166921_108167073_-	chr7_108237752_108237769_-	22	0	83	64	1.971298e-05	0.003300661	CDS	CDS	ENSG00000091129.19	NRCAM
chr7_108175322_108175357_-	chr7_108191254_108191283_-	280	1	39	131	1.117514e-76	4.659089e-73	CDS	CDS	ENSG00000091129.19	NRCAM
chr7_108175322_108175357_-	chr7_108237752_108237769_-	91	0	18	64	2.903072e-31	3.458103e-28	CDS	CDS	ENSG00000091129.19	NRCAM
chr7_94587778_94587812_-	chr7_94639341_94639448_-	0	75	14	55	1.570375e-05	0.002727974	CDS	CDS	ENSG00000127990.15	SGCE
chr7_100627907_100627974_-	chr7_100631806_100631945_-	48	23	0	9	0.000120952	0.01750929	CDS	CDS	ENSG00000106327.12	TFR2
chr7_108225645_108225701_-	chr7_108237752_108237769_-	44	104	185	0	3.138942e-51	7.698081e-48	CDS	CDS	ENSG00000091129.19	NRCAM
chr7_94587778_94587812_-	chr7_94599697_94599723_-	15	108	60	69	1.595481e-09	4.696124e-07	CDS	CDS	ENSG00000127990.15	SGCE
chr7_108175322_108175357_-	chr7_108225645_108225701_-	39	136	116	20	4.362171e-30	4.915289e-27	CDS	CDS	ENSG00000091129.19	NRCAM
chr7_100628073_100628136_-	chr7_100632082_100632198_-	35	13	4	16	9.925397e-05	0.01488333	CDS	CDS	ENSG00000106327.12	TFR2
chr7_65970282_65970366_-	chr7_65979399_65979541_-	105	1	25	10	2.703104e-06	0.0005290921	CDS	CDS	ENSG00000169919.16	GUSB
chr7_100627907_100627974_-	chr7_100632082_100632198_-	41	22	0	9	0.0002368625	0.03185537	CDS	CDS	ENSG00000106327.12	TFR2
chr7_108191254_108191283_-	chr7_108225645_108225701_-	51	199	110	0	3.971869e-53	1.140525e-49	CDS	CDS	ENSG00000091129.19	NRCAM
chr7_108168277_108168402_-	chr7_108191254_108191283_-	54	0	250	132	1.267683e-09	3.80228e-07	CDS	CDS	ENSG00000091129.19	NRCAM
chr7_95284018_95284216_+	chr7_95287110_95287133_+	11	31	108	0	3.434327e-23	2.807499e-20	CDS	CDS	ENSG00000158528.11	PPP1R9A
chr7_95274085_95274168_+	chr7_95287110_95287133_+	11	23	108	0	1.529692e-18	8.982428e-16	CDS	CDS	ENSG00000158528.11	PPP1R9A
chr7_134935688_134935765_+	chr7_134962820_134962934_+	1	28	78	78	6.504364e-07	0.000139782	CDS	exon	ENSG00000122786.19	CALD1
chr7_95269261_95269507_+	chr7_95287110_95287133_+	9	22	108	0	9.355358e-19	5.735874e-16	CDS	CDS	ENSG00000158528.11	PPP1R9A
chr7_74714857_74714916_+	chr7_74718879_74718941_+	254	270	83	159	0.0002342929	0.0317144	CDS	CDS	ENSG00000263001.5	GTF2I
chr7_95273899_95273986_+	chr7_95287110_95287133_+	10	22	108	0	2.523274e-18	1.441085e-15	CDS	CDS	ENSG00000158528.11	PPP1R9A
chr7_95284018_95284330_+	chr7_95287110_95287133_+	12	21	108	0	6.388714e-17	3.371588e-14	CDS	CDS	ENSG00000158528.11	PPP1R9A
chr8_17331150_17331282_-	chr8_17373118_17373240_-	78	0	18	6	9.995628e-05	0.01488333	CDS	CDS	ENSG00000003987.13	MTMR7
chr8_140669727_140669735_-	chr8_140769575_140769592_-	98	38	19	27	0.0003062817	0.04053765	CDS	CDS	ENSG00000169398.19	PTK2
chr8_140762368_140762388_-	chr8_140769575_140769592_-	225	20	19	105	7.568552e-51	1.753026e-47	CDS	CDS	ENSG00000169398.19	PTK2
chr8_140669727_140669735_-	chr8_140762368_140762388_-	104	44	13	43	1.525276e-09	4.542222e-07	CDS	CDS	ENSG00000169398.19	PTK2
chr8_140762368_140762388_-	chr8_140770716_140770799_-	70	155	11	114	7.669403e-07	0.0001630116	CDS	CDS	ENSG00000169398.19	PTK2
chr8_27748495_27748598_-	chr8_27756719_27756770_-	104	49	23	36	0.0001590577	0.02240325	CDS	CDS	ENSG00000147419.16	CCDC25
chr8_17331150_17331282_-	chr8_17371037_17371199_-	89	0	21	6	9.976053e-05	0.01488333	CDS	CDS	ENSG00000003987.13	MTMR7
chr8_27516320_27516398_+	chr8_27538659_27538692_+	76	8	4	8	3.41309e-05	0.005494093	CDS	CDS	ENSG00000120915.13	EPHX2
chr8_22069016_22069060_+	chr8_22080805_22080870_+	1323	827	148	169	8.248247e-07	0.0001736779	CDS	CDS	ENSG00000158856.17	DMTN
chr9_8437198_8437239_-	chr9_8497242_8497268_-	4	98	51	112	1.583189e-08	4.258427e-06	CDS	CDS	ENSG00000153707.15	PTPRD
chr9_8454580_8454591_-	chr9_8526627_8526644_-	34	2	8	60	2.014348e-17	1.105017e-14	CDS	CDS	ENSG00000153707.15	PTPRD
chr9_8492862_8492979_-	chr9_8527345_8527353_-	3	21	54	45	0.0001856856	0.02563418	CDS	CDS	ENSG00000153707.15	PTPRD
chr9_76624452_76624490_-	chr9_76641972_76641980_-	56	464	113	124	6.902351e-28	6.540221e-25	CDS	CDS	ENSG00000106772.17	PRUNE2
chr9_76625023_76625058_-	chr9_76641972_76641980_-	85	77	96	506	6.585612e-20	4.290069e-17	CDS	CDS	ENSG00000106772.17	PRUNE2
chr9_76619340_76619387_-	chr9_76641972_76641980_-	65	537	103	44	2.229351e-46	4.891848e-43	CDS	CDS	ENSG00000106772.17	PRUNE2
chr9_8454580_8454591_-	chr9_8523513_8523524_-	36	1	29	44	5.005471e-10	1.545821e-07	CDS	CDS	ENSG00000153707.15	PTPRD
chr9_8437198_8437239_-	chr9_8523513_8523524_-	19	39	41	9	2.776091e-07	6.222555e-05	CDS	CDS	ENSG00000153707.15	PTPRD
chr9_8437198_8437239_-	chr9_8526627_8526644_-	0	51	38	16	3.805033e-16	1.866326e-13	CDS	CDS	ENSG00000153707.15	PTPRD
chr9_137564893_137564958_-	chr9_137576309_137576402_-	49	67	3	32	0.0001826197	0.02529468	CDS	exon	ENSG00000148399.11	DPH7
chr9_8454580_8454591_-	chr9_8527345_8527353_-	6	28	42	24	1.592996e-05	0.002744399	CDS	CDS	ENSG00000153707.15	PTPRD
chr9_8437198_8437239_-	chr9_8527345_8527353_-	34	17	13	37	5.699232e-05	0.008899245	CDS	CDS	ENSG00000153707.15	PTPRD
chr9_129009453_129009467_-	chr9_129012236_129012298_-	721	351	190	4	1.518427e-24	1.291951e-21	CDS	CDS	ENSG00000148341.17	SH3GLB2
chr9_8437198_8437239_-	chr9_8454580_8454591_-	2	204	248	81	4.953156e-77	2.294497e-73	CDS	CDS	ENSG00000153707.15	PTPRD
chr9_129009453_129009467_-	chr9_129013008_129013019_-	675	398	7	176	2.330211e-57	7.473087e-54	CDS	CDS	ENSG00000148341.17	SH3GLB2
chr9_8523513_8523524_-	chr9_8526627_8526644_-	115	54	1	82	3.376947e-28	3.27419e-25	CDS	CDS	ENSG00000153707.15	PTPRD
chr9_8454580_8454591_-	chr9_8497242_8497268_-	47	80	10	129	1.882613e-09	5.488744e-07	CDS	CDS	ENSG00000153707.15	PTPRD
chr9_36056980_36057013_+	chr9_36066769_36066870_+	14	3	3	16	0.0001426322	0.02022639	exon	exon	ENSG00000122707.11	RECK
chr9_35364545_35364567_+	chr9_35371934_35371939_+	20	9	0	13	2.253012e-05	0.00371271	CDS	CDS	ENSG00000198722.13	UNC13B
chr9_127397998_127398111_+	chr9_127402557_127402753_+	223	29	37	25	7.124051e-07	0.0001523142	novel	CDS	ENSG00000136856.17	SLC2A8
chr9_40993253_40993434_+	chr9_41007440_41007609_+	97	88	15	88	7.235386e-11	2.394083e-08	exon	novel	ENSG00000276291.5	FRG1HP
chr9_127397376_127397538_+	chr9_127402557_127402753_+	207	31	17	17	2.84895e-06	0.0005498942	CDS	CDS	ENSG00000136856.17	SLC2A8
chr9_130580659_130581513_+	chr9_130614288_130614345_+	25	25	243	14	1.494725e-13	6.231739e-11	novel	CDS	ENSG00000107164.15	FUBP3
chr9_68259347_68259434_+	chr9_68269600_68269722_+	62	4	1	9	4.749055e-08	1.171571e-05	exon	exon	ENSG00000196873.15	CBWD3
chr9_129085023_129085107_+	chr9_129086139_129086267_+	148	22	1	5	0.0003254176	0.04293407	CDS	CDS	ENSG00000167130.17	DOLPP1
chrX_19545922_19546050_-	chrX_19687617_19687691_-	55	23	60	3	0.0001368217	0.01946863	CDS	CDS	ENSG00000147010.17	SH3KBP1
