# Supplementary material for: Microfluidic isoform sequencing shows widespread splicing coordination in the human transcriptome
Source: Genome Res. 2018 Feb;28(2):231–42. doi: 10.1101/gr.230516.117 (PMC5793787; doi:10.1101/gr.230516.117)
Supplement: Supplemental Material [file supp_gr.230516.117_Supplemental_Table_S3.zip › Supplemental_Table_S3.tab]

# column1 = exon 1 (chromosome_start_end_strand)
# column2 = exon 2 (chromosome_start_end_strand)
# column3 = number of linked reads including both exons
# column4 = number of linked reads including exon1 and skipping exon2
# column5 = number of linked reads skipping exon1 and including exon2
# column6 = number of linked reads skipping both exons
# column7 = uncorrected two-sided fisher p-value
# column8 = Benjamini-Yekutieli corrected p-value
# column9 = exon Type of exon1; CDS=there is a CDS line in Gencode 24 with exactly these boundaries; exon=there is an exon but not a CDS line in Gencode 24 with exactly these boundaries; novel=there is no exon or CDS line in Gencode 24 with exatly these boundaries
# column10 = exon Type of exon1; CDS=there is a CDS line in Gencode 24 with exactly these boundaries; exon=there is an exon but not a CDS line in Gencode 24 with exactly these boundaries; novel=there is no exon or CDS line in Gencode 24 with exatly these boundaries
# column11 = Gencode v24 geneid
# column12 = Gene name
chr1_39459821_39459832_+	chr1_39465095_39465112_+	79	0	82	109	5.934537e-23	1.004136e-19	novel	CDS	ENSG00000127603.23	MACF1
chr1_43603611_43604189_+	chr1_43612768_43612800_+	0	13	20	3	2.423414e-07	9.711634e-05	CDS	CDS	ENSG00000142949.16	PTPRF
chr1_66660513_66660524_+	chr1_66694439_66694504_+	3	89	18	24	2.650319e-08	1.298018e-05	CDS	CDS	ENSG00000118473.21	SGIP1
chr1_66681869_66682369_+	chr1_66694439_66694504_+	4	113	19	24	1.701881e-09	1.065065e-06	CDS	CDS	ENSG00000118473.21	SGIP1
chr1_66667530_66667541_+	chr1_66681869_66682369_+	92	9	8	39	3.034604e-19	4.472083e-16	CDS	CDS	ENSG00000118473.21	SGIP1
chr1_204950557_204950574_+	chr1_204962108_204962158_+	0	31	14	8	1.330169e-07	5.626686e-05	CDS	CDS	ENSG00000163531.15	NFASC
chr1_66660513_66660524_+	chr1_66695434_66695493_+	73	18	11	30	9.033846e-09	5.033017e-06	CDS	CDS	ENSG00000118473.21	SGIP1
chr1_172093696_172093725_+	chr1_172323329_172323340_+	1	34	346	26	5.220603e-32	1.834623e-28	CDS	CDS	ENSG00000197959.13	DNM3
chr1_66681869_66682369_+	chr1_66695434_66695493_+	89	27	10	32	3.973822e-09	2.298005e-06	CDS	CDS	ENSG00000118473.21	SGIP1
chr1_204985910_204986114_+	chr1_204997170_204997266_+	0	11	17	1	3.46848e-07	0.0001366	CDS	novel	ENSG00000163531.15	NFASC
chr1_66667530_66667541_+	chr1_66694439_66694504_+	4	93	17	21	5.063922e-08	2.360644e-05	CDS	CDS	ENSG00000118473.21	SGIP1
chr1_236727678_236727756_+	chr1_236734433_236734518_+	50	42	0	13	0.0001293566	0.0277446	CDS	CDS	ENSG00000077522.12	ACTN2
chr1_66667530_66667541_+	chr1_66695434_66695493_+	75	21	10	27	1.273053e-07	5.435411e-05	CDS	CDS	ENSG00000118473.21	SGIP1
chr1_66660513_66660524_+	chr1_66681869_66682369_+	91	7	8	41	4.246088e-21	6.927883e-18	CDS	CDS	ENSG00000118473.21	SGIP1
chr1_43602071_43602097_+	chr1_43612768_43612800_+	17	0	0	10	1.185356e-07	5.157379e-05	CDS	CDS	ENSG00000142949.16	PTPRF
chr1_204950557_204950574_+	chr1_204977681_204977725_+	17	1	1	9	1.379246e-05	0.003761531	CDS	CDS	ENSG00000163531.15	NFASC
chr1_204984027_204984142_+	chr1_204997170_204997266_+	0	10	17	1	8.382159e-07	0.0002968491	CDS	novel	ENSG00000163531.15	NFASC
chr1_16577317_16577419_-	chr1_16585489_16585698_-	0	15	13	0	2.670786e-08	1.298018e-05	CDS	CDS	ENSG00000219481.10	NBPF1
chr1_154169305_154169383_-	chr1_154172029_154172104_-	12	112	333	1003	5.652247e-05	0.01317451	CDS	CDS	ENSG00000143549.19	TPM3
chr1_206599463_206599612_-	chr1_206605400_206605507_-	91	1	47	13	2.265905e-05	0.005815557	CDS	CDS	ENSG00000143486.15	EIF2D
chr1_113897840_113897943_-	chr1_113901755_113901885_-	254	20	20	10	0.0001524074	0.03150527	CDS	CDS	ENSG00000134262.12	AP4B1
chr1_151310211_151310255_-	chr1_151324745_151324917_-	52	104	22	148	1.133963e-05	0.003157393	CDS	exon	ENSG00000143393.16	PI4KB
chr1_206599733_206599836_-	chr1_206605400_206605507_-	109	1	33	13	3.596233e-07	0.0001400974	CDS	CDS	ENSG00000143486.15	EIF2D
chr1_224304736_224304812_-	chr1_224311800_224311857_-	90	11	9	13	4.079561e-06	0.001276528	CDS	CDS	ENSG00000143748.17	NVL
chr1_16577317_16577419_-	chr1_16587050_16587261_-	0	15	12	0	5.752462e-08	2.601968e-05	CDS	CDS	ENSG00000219481.10	NBPF1
chr1_16579193_16579402_-	chr1_16585489_16585698_-	0	18	13	0	4.848413e-09	2.768721e-06	CDS	CDS	ENSG00000219481.10	NBPF1
chr1_213000786_213000912_-	chr1_213011208_213011458_-	67	129	3	59	1.02301e-06	0.000354059	CDS	novel	ENSG00000174606.12	ANGEL2
chr1_154169305_154169383_-	chr1_154171413_154171488_-	115	11	1018	338	1.392419e-05	0.003764026	CDS	CDS	ENSG00000143549.19	TPM3
chr1_16579193_16579402_-	chr1_16587050_16587261_-	0	18	12	0	1.15616e-08	6.213961e-06	CDS	CDS	ENSG00000219481.10	NBPF1
chr10_97461496_97461622_-	chr10_97468966_97469104_-	206	23	10	9	0.0001225517	0.02666058	CDS	CDS	ENSG00000155229.20	MMS19
chr10_95336521_95337294_-	chr10_95395001_95395075_-	0	14	156	115	1.008543e-05	0.002897789	CDS	CDS	ENSG00000095637.21	SORBS1
chr10_49737786_49737858_-	chr10_49749726_49749816_-	215	4	9	7	4.567667e-07	0.0001710426	CDS	CDS	ENSG00000197444.9	OGDHL
chr10_95371326_95371427_-	chr10_95434622_95434717_-	0	66	128	73	1.079502e-23	1.972664e-20	CDS	CDS	ENSG00000095637.21	SORBS1
chr10_100250248_100250332_-	chr10_100260218_100260319_-	141	16	11	12	8.765219e-06	0.002583453	CDS	CDS	ENSG00000095485.16	CWF19L1
chr10_60059698_60060006_-	chr10_60166591_60166653_-	17	4	5	47	6.209013e-09	3.501927e-06	CDS	CDS	ENSG00000151150.20	ANK3
chr10_100250248_100250332_-	chr10_100256262_100256476_-	152	16	17	11	0.0002112653	0.04196332	CDS	CDS	ENSG00000095485.16	CWF19L1
chr10_76914057_76914137_-	chr10_77025446_77025457_-	26	2	2	25	3.756695e-11	2.959017e-08	CDS	CDS	ENSG00000156113.20	KCNMA1
chr10_95336521_95337294_-	chr10_95434622_95434717_-	0	14	124	122	0.000103008	0.0229555	CDS	CDS	ENSG00000095637.21	SORBS1
chr10_60137342_60137353_-	chr10_60166591_60166653_-	0	34	23	29	8.142715e-07	0.0002906222	CDS	CDS	ENSG00000151150.20	ANK3
chr10_95351209_95351376_-	chr10_95371326_95371427_-	80	184	0	50	1.630664e-07	6.711367e-05	CDS	CDS	ENSG00000095637.21	SORBS1
chr10_98431131_98431291_-	chr10_98435272_98435414_-	160	91	4	20	1.062344e-05	0.003014455	CDS	CDS	ENSG00000107521.18	HPS1
chr10_95371326_95371427_-	chr10_95422190_95422216_-	65	2	138	69	4.590157e-08	2.161849e-05	CDS	CDS	ENSG00000095637.21	SORBS1
chr10_95371984_95372049_-	chr10_95395001_95395075_-	9	30	154	103	2.044848e-05	0.005338172	CDS	CDS	ENSG00000095637.21	SORBS1
chr10_95371326_95371427_-	chr10_95394611_95394673_-	1	74	49	172	3.539374e-06	0.001138696	CDS	CDS	ENSG00000095637.21	SORBS1
chr10_100250248_100250332_-	chr10_100260966_100261044_-	138	16	9	14	2.448039e-07	9.72501e-05	CDS	CDS	ENSG00000095485.16	CWF19L1
chr10_95395001_95395075_-	chr10_95434622_95434717_-	109	48	23	93	1.599753e-16	1.87395e-13	CDS	CDS	ENSG00000095637.21	SORBS1
chr10_100250248_100250332_-	chr10_100261979_100262063_-	135	14	8	13	2.028565e-07	8.274473e-05	CDS	CDS	ENSG00000095485.16	CWF19L1
chr10_60059698_60060006_-	chr10_60082150_60082176_-	1	41	36	41	7.279994e-08	3.228965e-05	CDS	CDS	ENSG00000151150.20	ANK3
chr10_95336521_95337294_-	chr10_95371326_95371427_-	16	0	62	226	1.010553e-10	7.824861e-08	CDS	CDS	ENSG00000095637.21	SORBS1
chr10_95371326_95371427_-	chr10_95395001_95395075_-	3	72	160	61	1.118612e-27	2.555165e-24	CDS	CDS	ENSG00000095637.21	SORBS1
chr10_95351209_95351376_-	chr10_95395001_95395075_-	123	125	37	7	1.383262e-05	0.003761531	CDS	CDS	ENSG00000095637.21	SORBS1
chr10_95371326_95371427_-	chr10_95414494_95414862_-	0	69	33	179	6.136678e-05	0.01415917	CDS	CDS	ENSG00000095637.21	SORBS1
chr10_95375973_95376056_-	chr10_95395001_95395075_-	146	97	17	38	0.0001421046	0.02950903	CDS	CDS	ENSG00000095637.21	SORBS1
chr10_60082150_60082176_-	chr10_60166591_60166653_-	0	32	23	25	5.125346e-07	0.0001903652	CDS	CDS	ENSG00000151150.20	ANK3
chr10_95394611_95394673_-	chr10_95434622_95434717_-	33	11	97	129	0.0001156441	0.02527823	CDS	CDS	ENSG00000095637.21	SORBS1
chr10_95375973_95376056_-	chr10_95414494_95414862_-	17	211	16	38	4.003266e-05	0.009676586	CDS	CDS	ENSG00000095637.21	SORBS1
chr11_47288968_47289027_+	chr11_47308980_47309042_+	139	1	133	25	1.164994e-06	0.0004001675	CDS	CDS	ENSG00000110514.19	MADD
chr11_47292543_47292596_+	chr11_47308980_47309042_+	261	2	91	33	6.125442e-16	6.995955e-13	CDS	CDS	ENSG00000110514.19	MADD
chr11_130123612_130123779_+	chr11_130137256_130137291_+	1437	188	185	117	5.015357e-27	1.091069e-23	CDS	CDS	ENSG00000084234.16	APLP2
chr11_72827188_72827293_+	chr11_72828883_72828984_+	35	0	7	6	0.0001398361	0.02933364	CDS	CDS	ENSG00000168010.10	ATG16L2
chr11_47308980_47309042_+	chr11_47326544_47326552_+	73	308	0	52	4.65275e-05	0.01112874	CDS	CDS	ENSG00000110514.19	MADD
chr11_72826518_72826589_+	chr11_72828883_72828984_+	32	0	6	6	0.0001308958	0.02794354	CDS	CDS	ENSG00000168010.10	ATG16L2
chr11_72826173_72826243_+	chr11_72828883_72828984_+	34	0	3	6	1.37785e-05	0.003761531	CDS	CDS	ENSG00000168010.10	ATG16L2
chr11_72826703_72826823_+	chr11_72828883_72828984_+	35	0	5	6	4.932304e-05	0.01157762	CDS	CDS	ENSG00000168010.10	ATG16L2
chr11_70350994_70351023_+	chr11_70365373_70365435_+	42	7	0	14	3.11015e-09	1.821614e-06	exon	exon	ENSG00000131626.15	PPFIA1
chr11_70350994_70351023_+	chr11_70365941_70365967_+	39	10	0	14	5.245786e-08	2.409338e-05	exon	exon	ENSG00000131626.15	PPFIA1
chr11_47292543_47292596_+	chr11_47326738_47326807_+	60	191	55	65	3.874245e-05	0.009414533	CDS	CDS	ENSG00000110514.19	MADD
chr11_72825302_72825407_+	chr11_72828883_72828984_+	33	0	2	6	6.227221e-06	0.001896586	CDS	CDS	ENSG00000168010.10	ATG16L2
chr11_47308980_47309042_+	chr11_47326738_47326807_+	94	287	41	11	4.333426e-14	4.303711e-11	CDS	CDS	ENSG00000110514.19	MADD
chr11_86457366_86457759_-	chr11_86503195_86503295_-	15	41	4	254	2.340864e-09	1.425885e-06	exon	novel	ENSG00000151376.16	ME3
chr11_93170111_93170221_-	chr11_93184430_93184520_-	29	11	421	31	0.0001781639	0.03633635	novel	CDS	ENSG00000180773.14	SLC36A4
chr11_18291442_18292019_-	chr11_18295999_18296122_-	55	1	4	5	8.644185e-05	0.01945349	CDS	CDS	ENSG00000110756.17	HPS5
chr12_27655143_27655235_+	chr12_27658816_27658848_+	13	31	36	9	1.955327e-06	0.0006473065	CDS	CDS	ENSG00000110841.13	PPFIBP1
chr12_32705825_32705863_+	chr12_32737865_32737942_+	431	37	158	84	2.550569e-18	3.427108e-15	CDS	CDS	ENSG00000087470.17	DNM1L
chr12_62544766_62544768_+	chr12_62566014_62566031_+	37	0	8	31	3.330882e-14	3.381554e-11	novel	CDS	ENSG00000061987.14	MON2
chr12_122276439_122276444_-	chr12_122351111_122351143_-	0	139	9	11	1.181751e-09	7.824318e-07	novel	CDS	ENSG00000130779.19	CLIP1
chr12_22502739_22502804_-	chr12_22519115_22519239_-	93	4	102	38	1.634529e-06	0.0005450566	CDS	CDS	ENSG00000111731.12	C2CD5
chr12_122336632_122336748_-	chr12_122351111_122351143_-	13	59	2	187	1.460986e-06	0.0004944038	CDS	CDS	ENSG00000130779.19	CLIP1
chr12_75299837_75299911_-	chr12_75325239_75325288_-	9	13	1	43	0.0001068019	0.02357101	CDS	CDS	ENSG00000180881.19	CAPS2
chr12_22459492_22459542_-	chr12_22519115_22519239_-	159	20	21	18	2.488169e-06	0.0008119351	CDS	CDS	ENSG00000111731.12	C2CD5
chr12_75299837_75299911_-	chr12_75326418_75326527_-	8	13	0	43	4.597433e-05	0.0110543	CDS	CDS	ENSG00000180881.19	CAPS2
chr12_22502739_22502804_-	chr12_22517986_22518137_-	4	93	32	107	3.622037e-05	0.008848728	CDS	CDS	ENSG00000111731.12	C2CD5
chr12_122276439_122276444_-	chr12_122336632_122336748_-	34	139	21	7	1.568631e-08	8.051938e-06	novel	CDS	ENSG00000130779.19	CLIP1
chr12_22458484_22458585_-	chr12_22519115_22519239_-	152	19	27	19	1.037068e-05	0.002961125	CDS	CDS	ENSG00000111731.12	C2CD5
chr12_75299837_75299911_-	chr12_75323177_75323222_-	13	10	4	40	4.941789e-05	0.01157762	CDS	CDS	ENSG00000180881.19	CAPS2
chr12_22459492_22459542_-	chr12_22517986_22518137_-	18	161	16	23	1.408436e-05	0.003784929	CDS	CDS	ENSG00000111731.12	C2CD5
chr12_30733629_30733711_-	chr12_30753344_30753559_-	117	1	53	10	0.0001250547	0.02694844	CDS	exon	ENSG00000110888.17	CAPRIN2
chr12_22502739_22502804_-	chr12_22512647_22512679_-	36	66	17	127	1.560003e-05	0.004143493	CDS	CDS	ENSG00000111731.12	C2CD5
chr12_130795995_130796120_-	chr12_130799168_130799190_-	13	12	7	67	2.387939e-05	0.006060665	exon	novel	ENSG00000111450.13	STX2
chr12_109945260_109945349_-	chr12_109967314_109967319_-	12	33	86	6	8.061519e-16	8.98261e-13	CDS	CDS	ENSG00000139436.20	GIT2
chr12_22458484_22458585_-	chr12_22517986_22518137_-	15	156	19	27	9.931527e-07	0.0003463493	CDS	CDS	ENSG00000111731.12	C2CD5
chr13_97356796_97356849_+	chr13_97366459_97366553_+	129	110	331	556	4.07555e-06	0.001276528	CDS	CDS	ENSG00000139793.18	MBNL2
chr13_32257964_32257972_+	chr13_32287867_32287884_+	51	0	1	34	3.440168e-23	6.044716e-20	novel	novel	ENSG00000073910.19	FRY
chr13_98809123_98809128_-	chr13_98845329_98845372_-	0	55	20	20	8.054392e-10	5.491962e-07	CDS	CDS	ENSG00000088387.17	DOCK9
chr13_98796206_98796213_-	chr13_98809123_98809128_-	74	3	12	76	6.091165e-30	1.855148e-26	exon	CDS	ENSG00000088387.17	DOCK9
chr13_98796206_98796213_-	chr13_98845329_98845372_-	0	46	19	26	1.343419e-07	5.630599e-05	exon	CDS	ENSG00000088387.17	DOCK9
chr13_98808640_98808675_-	chr13_98845329_98845372_-	7	69	13	6	3.618617e-07	0.0001400974	CDS	CDS	ENSG00000088387.17	DOCK9
chr13_98796206_98796213_-	chr13_98808640_98808675_-	79	1	59	29	1.743925e-08	8.852274e-06	exon	CDS	ENSG00000088387.17	DOCK9
chr14_66924194_66924292_+	chr14_66985682_66985738_+	0	46	111	129	1.401983e-11	1.123667e-08	CDS	CDS	ENSG00000171723.15	GPHN
chr14_74290027_74290118_-	chr14_74293154_74293248_-	111	26	11	18	8.183787e-06	0.002427745	CDS	CDS	ENSG00000119688.20	ABCD4
chr14_21022864_21022905_-	chr14_21024030_21024096_-	268	400	533	540	0.0001136547	0.02496281	CDS	exon	ENSG00000165795.21	NDRG2
chr15_43134257_43134368_+	chr15_43138574_43138619_+	91	37	11	37	1.310555e-08	6.961875e-06	CDS	CDS	ENSG00000137842.6	TMEM62
chr15_59668103_59668138_-	chr15_59678748_59678834_-	1	110	20	55	3.297912e-08	1.585933e-05	CDS	exon	ENSG00000140299.11	BNIP2
chr17_44438671_44438715_-	chr17_44467097_44467114_-	15	2	24	73	9.771829e-07	0.0003434014	exon	exon	ENSG00000186566.12	GPATCH8
chr17_50975863_50975901_-	chr17_51009131_51009142_-	13	167	11	16	2.016834e-05	0.005295299	CDS	CDS	ENSG00000008294.20	SPAG9
chr17_42718454_42718617_-	chr17_42722795_42722915_-	163	5	17	8	2.198177e-05	0.005673604	CDS	CDS	ENSG00000108799.12	EZH1
chr17_42719105_42719207_-	chr17_42722795_42722915_-	164	6	17	7	0.0001955357	0.03952639	CDS	CDS	ENSG00000108799.12	EZH1
chr17_37520179_37520214_-	chr17_37577380_37577613_-	7	20	11	1	0.0002507923	0.04912637	CDS	CDS	ENSG00000275066.4	SYNRG
chr17_8530623_8530685_-	chr17_8576643_8576672_-	108	2	76	30	9.780022e-09	5.319001e-06	CDS	CDS	ENSG00000133026.12	MYH10
chr17_76086854_76086892_-	chr17_76091143_76091235_-	184	16	56	82	3.284523e-25	6.524001e-22	CDS	CDS	ENSG00000182473.21	EXOC7
chr18_8248150_8248176_+	chr18_8371760_8371810_+	27	43	0	25	6.036562e-05	0.01399887	CDS	CDS	ENSG00000173482.16	PTPRM
chr18_34825267_34825275_+	chr18_34829400_34829489_+	2	169	200	1039	4.038128e-10	2.838156e-07	CDS	CDS	ENSG00000134769.21	DTNA
chr18_8252488_8252499_+	chr18_8371760_8371810_+	27	40	0	29	1.075553e-05	0.00301449	CDS	CDS	ENSG00000173482.16	PTPRM
chr18_5398021_5398143_-	chr18_5407701_5407736_-	888	148	24	294	1.491056e-151	6.811824e-147	CDS	CDS	ENSG00000082397.16	EPB41L3
chr18_5398021_5398143_-	chr18_5415818_5416378_-	134	858	3	301	4.916335e-13	4.319243e-10	CDS	CDS	ENSG00000082397.16	EPB41L3
chr18_5395067_5395147_-	chr18_5398021_5398143_-	995	281	62	55	1.473523e-08	7.737619e-06	CDS	CDS	ENSG00000082397.16	EPB41L3
chr18_5395067_5395147_-	chr18_5407701_5407736_-	746	355	43	61	2.271629e-07	9.183929e-05	CDS	CDS	ENSG00000082397.16	EPB41L3
chr18_5407701_5407736_-	chr18_5415818_5416378_-	183	794	0	418	2.512827e-31	8.199816e-28	CDS	CDS	ENSG00000082397.16	EPB41L3
chr19_58186947_58187042_+	chr19_58209961_58210073_+	119	0	39	7	9.217459e-05	0.02064194	CDS	CDS	ENSG00000171606.17	ZNF274
chr2_62858406_62858510_+	chr2_62987931_62988038_+	75	2	3	17	4.797835e-14	4.663554e-11	CDS	CDS	ENSG00000115504.14	EHBP1
chr2_203382189_203382206_+	chr2_203396785_203396967_+	296	1	12	139	1.974759e-100	3.007201e-96	CDS	CDS	ENSG00000138443.15	ABI2
chr2_188582341_188582565_+	chr2_188589740_188589750_+	46	6	2	9	9.404418e-06	0.00271922	CDS	CDS	ENSG00000144366.15	GULP1
chr2_203394700_203394846_+	chr2_203396785_203396967_+	142	110	173	37	1.393197e-09	8.839945e-07	CDS	CDS	ENSG00000138443.15	ABI2
chr2_11776086_11776193_+	chr2_11791708_11791785_+	0	20	37	46	4.915217e-05	0.01157762	CDS	CDS	ENSG00000134324.11	LPIN1
chr2_171706547_171706564_+	chr2_171712767_171712826_+	84	0	235	548	1.274615e-40	5.823025e-37	CDS	CDS	ENSG00000077380.15	DYNC1I2
chr2_227531091_227531210_+	chr2_227550059_227550106_+	4	25	16	2	3.790104e-07	0.0001455036	CDS	CDS	ENSG00000173744.17	AGFG1
chr2_203382189_203382206_+	chr2_203394700_203394846_+	142	162	113	45	4.137773e-07	0.0001562251	CDS	CDS	ENSG00000138443.15	ABI2
chr2_127057473_127057601_-	chr2_127068163_127068255_-	93	13	8	72	2.860296e-28	6.877443e-25	CDS	CDS	ENSG00000136717.14	BIN1
chr2_224864_224920_-	chr2_243503_243562_-	5	87	46	149	0.0001038766	0.02303668	CDS	exon	ENSG00000035115.21	SH3YL1
chr2_75680193_75680314_-	chr2_75691977_75692100_-	33	10	4	13	0.0002534737	0.04912637	CDS	CDS	ENSG00000005436.13	GCFC2
chr2_127051154_127051243_-	chr2_127068163_127068255_-	53	53	2	23	7.974127e-05	0.01812411	CDS	CDS	ENSG00000136717.14	BIN1
chr2_121427404_121427430_-	chr2_121445449_121445496_-	1	58	8	4	3.95105e-07	0.0001504183	CDS	CDS	ENSG00000074054.17	CLASP1
chr2_127053905_127054012_-	chr2_127068163_127068255_-	63	2	10	77	4.197365e-29	1.127969e-25	CDS	CDS	ENSG00000136717.14	BIN1
chr2_127052255_127052362_-	chr2_127068163_127068255_-	48	6	10	73	2.679378e-20	4.220904e-17	CDS	CDS	ENSG00000136717.14	BIN1
chr2_39757248_39757368_-	chr2_39768901_39769093_-	25	63	11	123	0.0001339315	0.02845862	exon	CDS	ENSG00000138050.14	THUMPD2
chr2_224864_224920_-	chr2_242798_242871_-	2	90	51	145	7.148677e-08	3.201806e-05	CDS	exon	ENSG00000035115.21	SH3YL1
chr2_25419515_25419535_-	chr2_25455405_25455494_-	30	158	25	26	3.02043e-06	0.0009786315	CDS	CDS	ENSG00000138101.18	DTNB
chr2_224784737_224784742_-	chr2_224792974_224793072_-	1	50	9	2	2.619074e-08	1.298018e-05	CDS	CDS	ENSG00000135905.18	DOCK10
chr2_127053422_127053445_-	chr2_127068163_127068255_-	53	2	9	77	1.017207e-26	2.112302e-23	CDS	CDS	ENSG00000136717.14	BIN1
chr20_63875816_63875875_+	chr20_63886016_63886042_+	29	88	376	243	6.817133e-13	5.767367e-10	CDS	CDS	ENSG00000101150.17	TPD52L2
chr20_63875816_63875875_+	chr20_63887564_63887605_+	38	78	465	151	2.366371e-18	3.275958e-15	CDS	CDS	ENSG00000101150.17	TPD52L2
chr20_5586194_5586269_-	chr20_5604364_5604440_-	113	4	59	31	2.116146e-09	1.306422e-06	CDS	exon	ENSG00000125772.12	GPCPD1
chr20_5586194_5586269_-	chr20_5599290_5599463_-	2	116	15	76	0.000137846	0.0291548	CDS	novel	ENSG00000125772.12	GPCPD1
chr20_33358877_33359123_-	chr20_33387323_33387533_-	163	17	10	11	7.712065e-06	0.002302761	novel	CDS	ENSG00000101391.20	CDK5RAP1
chr22_31623684_31623849_-	chr22_31650699_31650778_-	41	13	285	13	1.468504e-05	0.003923274	CDS	CDS	ENSG00000241878.9	PISD
chr3_342984_343031_+	chr3_398227_398385_+	16	24	99	0	1.186269e-16	1.426163e-13	CDS	CDS	ENSG00000134121.9	CHL1
chr3_57907884_57908006_+	chr3_57925845_57925934_+	54	65	25	1	5.312453e-07	0.0001957235	CDS	exon	ENSG00000163681.14	SLMAP
chr3_15241453_15241588_+	chr3_15245526_15245671_+	128	18	12	92	5.948372e-36	2.264573e-32	CDS	CDS	ENSG00000131375.9	CAPN7
chr3_47853163_47853352_-	chr3_47875685_47875900_-	156	78	10	52	5.160294e-13	4.448034e-10	CDS	CDS	ENSG00000047849.21	MAP4
chr3_161103113_161103205_-	chr3_161104785_161104895_-	42	35	136	395	7.498918e-07	0.0002730913	exon	exon	ENSG00000169255.13	B3GALNT1
chr3_33574473_33574496_-	chr3_33588705_33588731_-	54	478	8	323	8.882675e-06	0.00260129	CDS	CDS	ENSG00000163539.16	CLASP2
chr3_195295196_195295300_-	chr3_195325444_195325455_-	16	1	0	23	2.704762e-10	1.961364e-07	CDS	CDS	ENSG00000114331.13	ACAP2
chr3_33574473_33574496_-	chr3_33592213_33592239_-	78	453	19	312	3.479987e-05	0.008547405	CDS	CDS	ENSG00000163539.16	CLASP2
chr3_33566732_33566734_-	chr3_33588705_33588731_-	16	421	46	354	1.631e-05	0.004307025	novel	CDS	ENSG00000163539.16	CLASP2
chr3_47853163_47853352_-	chr3_47869214_47869327_-	138	154	15	54	0.0001245405	0.02694844	CDS	CDS	ENSG00000047849.21	MAP4
chr3_197068502_197068537_-	chr3_197076586_197076685_-	19	233	63	254	2.291659e-05	0.005848798	CDS	CDS	ENSG00000075711.20	DLG1
chr3_47869214_47869327_-	chr3_47875685_47875900_-	85	33	87	100	1.140363e-05	0.003157393	CDS	CDS	ENSG00000047849.21	MAP4
chr3_33566732_33566734_-	chr3_33592213_33592239_-	31	405	64	336	7.243687e-05	0.01662938	novel	CDS	ENSG00000163539.16	CLASP2
chr3_33566732_33566734_-	chr3_33574473_33574496_-	222	275	356	90	3.968106e-29	1.127969e-25	novel	CDS	ENSG00000163539.16	CLASP2
chr4_113331972_113332070_+	chr4_113353045_113353726_+	11	62	1	125	8.129897e-05	0.01838668	CDS	novel	ENSG00000145362.17	ANK2
chr4_113237599_113237622_+	chr4_113331972_113332070_+	50	18	0	37	6.187303e-15	6.573588e-12	CDS	CDS	ENSG00000145362.17	ANK2
chr4_44680441_44680552_+	chr4_44688007_44688146_+	110	51	9	21	0.000140502	0.02933364	CDS	CDS	ENSG00000151806.13	GUF1
chr4_113278460_113278558_+	chr4_113313684_113313695_+	51	54	1	20	0.0001406179	0.02933364	CDS	CDS	ENSG00000145362.17	ANK2
chr4_113237599_113237622_+	chr4_113313684_113313695_+	44	27	1	38	1.304819e-10	9.935018e-08	CDS	CDS	ENSG00000145362.17	ANK2
chr4_113313684_113313695_+	chr4_113353045_113353726_+	10	45	2	121	0.0001622766	0.03324456	CDS	novel	ENSG00000145362.17	ANK2
chr4_113278460_113278558_+	chr4_113331972_113332070_+	55	46	0	19	3.765329e-06	0.001202919	CDS	CDS	ENSG00000145362.17	ANK2
chr4_62028855_62028881_+	chr4_62068166_62068217_+	30	10	7	37	5.273855e-08	2.409338e-05	CDS	CDS	ENSG00000150471.15	ADGRL3
chr4_55866872_55866892_+	chr4_55872755_55872808_+	19	197	71	30	5.27412e-29	1.338588e-25	novel	novel	ENSG00000090989.17	EXOC1
chr4_113331972_113332070_+	chr4_113372533_113372625_+	17	38	5	105	7.387171e-06	0.002220262	CDS	CDS	ENSG00000145362.17	ANK2
chr4_113313684_113313695_+	chr4_113331972_113332070_+	46	11	20	110	9.903384e-18	1.256755e-14	CDS	CDS	ENSG00000145362.17	ANK2
chr4_113502936_113502977_-	chr4_113548657_113548729_-	255	125	23	0	0.0002479627	0.04903926	CDS	CDS	ENSG00000145349.16	CAMK2D
chr4_42569161_42569205_-	chr4_42594289_42594362_-	7	54	10	3	5.629432e-06	0.00173127	CDS	CDS	ENSG00000124406.16	ATP8A1
chr4_42569161_42569205_-	chr4_42590811_42590884_-	53	9	2	11	2.025479e-06	0.0006657062	CDS	CDS	ENSG00000124406.16	ATP8A1
chr4_113502936_113502977_-	chr4_113547644_113547716_-	126	259	0	23	0.0002499565	0.04912637	CDS	CDS	ENSG00000145349.16	CAMK2D
chr5_149239248_149239277_+	chr5_149240676_149240774_+	161	34	4	38	1.474461e-19	2.245337e-16	CDS	CDS	ENSG00000173210.19	ABLIM3
chr5_96726794_96726859_+	chr5_96729153_96729209_+	50	29	52	145	1.862381e-08	9.349679e-06	CDS	CDS	ENSG00000153113.23	CAST
chr5_149237448_149237603_+	chr5_149242491_149242538_+	187	2	27	14	3.713355e-10	2.650673e-07	CDS	CDS	ENSG00000173210.19	ABLIM3
chr5_141970704_141970877_+	chr5_141974804_141974955_+	663	191	44	37	1.071561e-05	0.00301449	exon	CDS	ENSG00000013561.17	RNF14
chr5_149237448_149237603_+	chr5_149240676_149240774_+	157	35	4	37	1.456817e-18	2.079814e-15	CDS	CDS	ENSG00000173210.19	ABLIM3
chr5_149239248_149239277_+	chr5_149242491_149242538_+	191	1	27	15	8.361137e-12	6.820982e-09	CDS	CDS	ENSG00000173210.19	ABLIM3
chr6_46664774_46664886_+	chr6_46670135_46670227_+	415	35	19	13	1.623028e-06	0.0005450566	CDS	CDS	ENSG00000153291.15	SLC25A27
chr6_31995105_31995194_+	chr6_32027843_32027932_+	0	19	6	0	5.646527e-06	0.00173127	CDS	CDS	ENSG00000224389.8	C4B
chr6_31995105_31995194_+	chr6_32028068_32028277_+	0	19	6	0	5.646527e-06	0.00173127	CDS	CDS	ENSG00000224389.8	C4B
chr6_31996207_31996323_+	chr6_32029167_32029338_+	0	14	19	0	1.221286e-09	7.858298e-07	CDS	CDS	ENSG00000224389.8	C4B
chr6_31995955_31996111_+	chr6_32028945_32029061_+	0	13	19	0	2.878745e-09	1.707977e-06	CDS	CDS	ENSG00000224389.8	C4B
chr6_46664774_46664886_+	chr6_46671126_46671228_+	411	36	19	12	9.14501e-06	0.002661056	CDS	CDS	ENSG00000153291.15	SLC25A27
chr6_31995955_31996111_+	chr6_32029167_32029338_+	0	13	19	0	2.878745e-09	1.707977e-06	CDS	CDS	ENSG00000224389.8	C4B
chr6_31996207_31996323_+	chr6_32028945_32029061_+	0	14	19	0	1.221286e-09	7.858298e-07	CDS	CDS	ENSG00000224389.8	C4B
chr6_128001196_128001207_-	chr6_128006026_128006055_-	41	65	2	60	4.350083e-08	2.070122e-05	CDS	CDS	ENSG00000152894.14	PTPRK
chr6_8419580_8419677_-	chr6_8422470_8422624_-	109	80	8	30	3.42478e-05	0.008457277	CDS	CDS	ENSG00000124786.9	SLC35B3
chr6_128003197_128003232_-	chr6_128008046_128008087_-	25	87	1	58	0.0001941834	0.03942748	CDS	exon	ENSG00000152894.14	PTPRK
chr6_128003197_128003232_-	chr6_128006026_128006055_-	43	71	0	59	8.83988e-10	5.938914e-07	CDS	CDS	ENSG00000152894.14	PTPRK
chr7_95284018_95284216_+	chr7_95287110_95287133_+	1	5	28	0	2.156288e-05	0.005597107	CDS	CDS	ENSG00000158528.11	PPP1R9A
chr7_95274085_95274168_+	chr7_95287110_95287133_+	3	5	26	0	0.0002012535	0.04014926	CDS	CDS	ENSG00000158528.11	PPP1R9A
chr7_95269261_95269507_+	chr7_95287110_95287133_+	3	5	26	0	0.0002012535	0.04014926	CDS	CDS	ENSG00000158528.11	PPP1R9A
chr7_74714857_74714916_+	chr7_74718879_74718941_+	183	233	39	124	7.094858e-06	0.002146527	CDS	CDS	ENSG00000263001.5	GTF2I
chr7_95273899_95273986_+	chr7_95287110_95287133_+	3	5	26	0	0.0002012535	0.04014926	CDS	CDS	ENSG00000158528.11	PPP1R9A
chr7_108168277_108168402_-	chr7_108237752_108237769_-	51	2	183	195	1.043357e-12	8.666425e-10	CDS	CDS	ENSG00000091129.19	NRCAM
chr7_108191254_108191283_-	chr7_108237752_108237769_-	258	5	4	202	3.298393e-121	7.534284e-117	CDS	CDS	ENSG00000091129.19	NRCAM
chr7_108166921_108167073_-	chr7_108225645_108225701_-	10	53	228	165	2.074589e-10	1.528656e-07	CDS	CDS	ENSG00000091129.19	NRCAM
chr7_108166921_108167073_-	chr7_108191254_108191283_-	71	1	233	221	9.631937e-18	1.256755e-14	CDS	CDS	ENSG00000091129.19	NRCAM
chr7_108168277_108168402_-	chr7_108225645_108225701_-	9	50	229	168	4.367244e-10	3.022964e-07	CDS	CDS	ENSG00000091129.19	NRCAM
chr7_65970282_65970366_-	chr7_65979727_65979911_-	122	23	12	15	3.098857e-05	0.007736063	CDS	CDS	ENSG00000169919.16	GUSB
chr7_108166921_108167073_-	chr7_108237752_108237769_-	55	2	179	195	5.491202e-14	5.119657e-11	CDS	CDS	ENSG00000091129.19	NRCAM
chr7_108175322_108175357_-	chr7_108191254_108191283_-	258	1	51	221	8.588031e-98	9.808513e-94	CDS	CDS	ENSG00000091129.19	NRCAM
chr7_108175322_108175357_-	chr7_108237752_108237769_-	193	4	45	193	1.223614e-72	7.985755e-69	CDS	CDS	ENSG00000091129.19	NRCAM
chr7_94587778_94587812_-	chr7_94639341_94639448_-	1	224	55	239	1.114362e-13	1.018183e-10	CDS	CDS	ENSG00000127990.15	SGCE
chr7_108225645_108225701_-	chr7_108237752_108237769_-	48	216	230	2	2.283839e-89	1.738937e-85	CDS	CDS	ENSG00000091129.19	NRCAM
chr7_94587778_94587812_-	chr7_94599697_94599723_-	45	384	250	286	3.784964e-36	1.57195e-32	CDS	CDS	ENSG00000127990.15	SGCE
chr7_108175322_108175357_-	chr7_108225645_108225701_-	30	186	209	36	7.312265e-58	4.175721e-54	CDS	CDS	ENSG00000091129.19	NRCAM
chr7_108191254_108191283_-	chr7_108225645_108225701_-	49	242	212	2	1.12301e-90	1.026085e-86	CDS	CDS	ENSG00000091129.19	NRCAM
chr7_108168277_108168402_-	chr7_108191254_108191283_-	64	2	240	220	1.562616e-14	1.622442e-11	CDS	CDS	ENSG00000091129.19	NRCAM
chr8_27516320_27516398_+	chr8_27538659_27538692_+	147	3	1	11	1.200962e-13	1.075793e-10	CDS	CDS	ENSG00000120915.13	EPHX2
chr8_27515718_27515813_+	chr8_27538659_27538692_+	142	6	2	8	1.562098e-08	8.051938e-06	CDS	CDS	ENSG00000120915.13	EPHX2
chr8_22069016_22069060_+	chr8_22080805_22080870_+	449	198	62	63	3.156022e-05	0.007835952	CDS	CDS	ENSG00000158856.17	DMTN
chr8_17331150_17331282_-	chr8_17373118_17373240_-	200	7	41	17	7.886322e-08	3.464262e-05	CDS	CDS	ENSG00000003987.13	MTMR7
chr8_140669727_140669735_-	chr8_140769575_140769592_-	195	84	21	66	5.478838e-14	5.119657e-11	CDS	CDS	ENSG00000169398.19	PTK2
chr8_52217746_52217901_-	chr8_52246586_52246664_-	70	29	21	38	2.564185e-05	0.006436466	exon	exon	ENSG00000147488.11	ST18
chr8_140762368_140762388_-	chr8_140769575_140769592_-	223	25	37	145	1.716964e-51	8.71542e-48	CDS	CDS	ENSG00000169398.19	PTK2
chr8_140669727_140669735_-	chr8_140762368_140762388_-	197	146	14	128	3.993545e-24	7.601808e-21	CDS	CDS	ENSG00000169398.19	PTK2
chr8_61643945_61644001_-	chr8_61646750_61646878_-	752	324	78	70	4.833971e-05	0.01150197	CDS	CDS	ENSG00000198363.15	ASPH
chr8_140762368_140762388_-	chr8_140770716_140770799_-	69	178	17	164	1.425837e-06	0.00048611	CDS	CDS	ENSG00000169398.19	PTK2
chr8_140769575_140769592_-	chr8_140879471_140879637_-	142	65	64	7	0.0002529983	0.04912637	CDS	CDS	ENSG00000169398.19	PTK2
chr8_27748495_27748598_-	chr8_27756719_27756770_-	65	37	13	41	3.877096e-06	0.001230024	CDS	CDS	ENSG00000147419.16	CCDC25
chr8_17331150_17331282_-	chr8_17371037_17371199_-	209	8	42	17	1.468937e-07	6.100706e-05	CDS	CDS	ENSG00000003987.13	MTMR7
chr9_36056980_36057013_+	chr9_36066769_36066870_+	16	4	5	33	7.531975e-07	0.0002730913	exon	exon	ENSG00000122707.11	RECK
chr9_127348924_127349035_+	chr9_127387193_127387331_+	248	13	27	15	1.22027e-07	5.259197e-05	CDS	CDS	ENSG00000136895.18	GARNL3
chr9_127348924_127349035_+	chr9_127385027_127385145_+	237	26	24	18	7.971926e-07	0.0002867669	CDS	CDS	ENSG00000136895.18	GARNL3
chr9_127348924_127349035_+	chr9_127365300_127365366_+	248	24	28	15	2.41546e-05	0.006096643	CDS	CDS	ENSG00000136895.18	GARNL3
chr9_130580659_130581513_+	chr9_130614288_130614345_+	31	39	269	24	2.414789e-17	2.981583e-14	novel	CDS	ENSG00000107164.15	FUBP3
chr9_127348924_127349035_+	chr9_127383438_127383545_+	257	8	33	9	7.846263e-05	0.01792266	CDS	CDS	ENSG00000136895.18	GARNL3
chr9_68259347_68259434_+	chr9_68269600_68269722_+	42	23	0	9	0.0002537798	0.04912637	exon	exon	ENSG00000196873.15	CBWD3
chr9_76624452_76624490_-	chr9_76641972_76641980_-	81	542	52	102	9.409451e-09	5.179117e-06	CDS	CDS	ENSG00000106772.17	PRUNE2
chr9_76625023_76625058_-	chr9_76641972_76641980_-	31	67	103	578	0.0001568589	0.03227941	CDS	CDS	ENSG00000106772.17	PRUNE2
chr9_76619340_76619387_-	chr9_76641972_76641980_-	91	606	40	32	2.632694e-15	2.863654e-12	CDS	CDS	ENSG00000106772.17	PRUNE2
chr9_8437198_8437239_-	chr9_8454580_8454591_-	0	20	60	19	1.607402e-10	1.203827e-07	CDS	CDS	ENSG00000153707.15	PTPRD
